# Supplementary material for: Complete genome sequence of the Clostridium difficile laboratory strain 630Δerm reveals differences from strain 630, including translocation of the mobile element CTn5
Source: BMC Genomics. 2015 Jan 31;16(1):31. doi: 10.1186/s12864-015-1252-7 (PMC4320837; doi:10.1186/s12864-015-1252-7)
Supplement: Additional file 1: — Table summarizing structural variants identified between strain 630 and strain 630Δerm (LUMC). [file 12864_2015_1252_MOESM1_ESM.xlsx]

## Sheet: Sheet1
Additional file 1. Table summarizing structural variants identified between strain 630 and strain 630Derm.
AM183055 start	AM183055 end	630Derm start	630Derm end	Type	Description	Region	Gene name	Function	Details
10749	10750	10750	16044	insertion	10749_10750ins	multiple			rRNA/tRNA cluster
13277		18572		substitution	A>C	23s rRNA
25647		30942		substitution	C>A	16s rRNA
29024		34319		substitution	C>T	23s rRNA
84143		89438		substitution	C>T	CD630_00580	tuf1	Elongation factor EFTu/EF1A	Synonymous
84227		89522		substitution	C>T	CD630_00580	tuf1	Elongation factor EFTu/EF1A	Synonymous
103225		108520		substitution	G>T	CD630_00730	rplC	50S ribosomal protein L3	Synonymous
610336		615631		substitution	G>A	CD630_05140	cwpV	Cell surface protein	Val>Ile
610480		615775		substitution	C>T	CD630_05140	cwpV	Cell surface protein	Synonymous
610563	610564	615859	615861	insertion	610563_610564ins	CD630_05140	cwpV	Cell surface protein	In frame Ala insertion
610570		615868		substitution	A>G	CD630_05140	cwpV	Cell surface protein	Ile>Val
610638		615936		substitution	C>T	CD630_05140	cwpV	Cell surface protein	Synonymous
610752		616050		substitution	G>A	CD630_05140	cwpV	Cell surface protein	Synonymous
610840		616138		substitution	C>T	CD630_05140	cwpV	Cell surface protein	Synonymous
610875		616173		substitution	C>T	CD630_05140	cwpV	Cell surface protein	Synonymous
670453	670454	675752	675939	insertion	670453_670454ins	intergenic
670460		675946		substitution	A>G	intergenic
682547	682648	688033	688034	deletion	682547_682648del	intergenic
682653		688037		substitution	G>A	intergenic
690658		696042		substitution	A>T	intergenic
750362	750526	755746	755747	deletion	750362_750527del	intergenic
750540		755759		substitution	G>A	intergenic
750548		755767		substitution	T>C	intergenic
750550		755769		substitution	G>A	intergenic
750553		755772		substitution	G>A	intergenic
750568		755787		substitution	G>A	intergenic
755776	755800	760995	760996	deletion	755776_755800del	CD630_06320		Conserved hypothetical protein	In frame 8aa deletion in repeat region
830721	830722	835916	836000	insertion	830721_830722ins	intergenic
1000995		1006274		substitution	A>G	CD630_08260		Putative ferric-uptake regulator	Thr>Ala
1391850		1397129		substitution	T>C	CD630_11900		Putative acyl-CoA N-acyltransferase	Phe>Leu
1413060	1413077	1418339	1418354	duplication	1413060_1413077dup	CD630_12140	spo0A	Stage 0 sporulation protein A	6aa (NVGNIE) duplication
1607458	1607459	1612756		insertion	1607458_1607459insT	CD630_13880		Putative transcriptional regulator	Restores transcriptional regulator
1871432	1871648	1876730	1867947	various	complex structural variants	intergenic
2044514		2049813		substitution	C>G	CD630_17670	gapB	Glyceraldehyde-3-phosphate dehydrogenase GAPDH	Pro>Ala
2137467	2183040	2142764	2142765	deletion	2137467_2183040del	CD630_18440		Putative adhesin	Transposition of CTn5, CD1844 restored
2203033		2162758		substitution	A>T	intergenic
2209236		2168961		substitution	G>A	CD630_19070	eutG	Ethanolamine iron-dependent Alcohol dehydrogenase	Gly>Glu
2317627	2320033	2277358	2277359	deletion	2317633_2320041del	multiple			Loss of erythromycin resistance (Derm)
2832892		2790210		substitution	G>T	intergenic
2924655		2881973		substitution	C>T	CD630_25320		Aminotransferase, alanine--glyoxylate transaminase	Synonymous
2937176		2894494		substitution	C>A	intergenic
3005866		2963184		substitution	T>G	intergenic
3034953		2992271		substitution	C>A	CD630_26270		Conserved hypothetical protein	Gly>Cys
3080703		3038021		substitution	C>T	CD630_26670	ptsG-BC	PTS system, glucose-specific IIBC component	Val>Ile
3239806	3239812	3197124	3197125	deletion	3239806_3239812del	intergenic
3319851	3319942	3277163	3277164	deletion	3319851_3319942del	intergenic
3591103		3548324		substitution	G>A	intergenic
3686534	3686535	3643756	3643756	insertion	3686534_3686535insA	CD630_31561		Conserved hypothetical protein	Restores conserved hypothetical protein
3967522	3967523	3924743	3970315	insertion	3967522_3967523insAM180355:g.2137467_2183040	CD630_33930	rumA	23S rRNA (uracil-5-)-methyltransferase	Transposition of CTn5; fuses rumA (CD3393) to CD1844A
4004797		4007593		substitution	T>C	23s rRNA
4004828		4007624		substitution	C>T	23s rRNA
4006851		4009647		substitution	C>A	23s rRNA
4006868		4009664		substitution	A>T	23s rRNA
4006954		4009750		substitution	G>C	23s rRNA
4006973		4009769		substitution	C>G	23s rRNA
4006989		4009785		substitution	C>T	23s rRNA
4007074		4009870		substitution	C>T	23s rRNA
4007097		4009893		substitution	C>T	23s rRNA
4007113		4009909		substitution	A>C	23s rRNA
4007140	4007142	4009936	4009938	indel	4007140_4007142delinsATA	23s rRNA
4007216		4010012		substitution	T>C	23s rRNA
4007226		4010022		substitution	G>T	23s rRNA
4007256	4007257	4010052	4010053	indel	4007256_4007257delinsAT	23s rRNA
4007262		4010058		substitution	T>C	23s rRNA
4007322		4010117		deletion	4007322del	23s rRNA
4007323		4010118		substitution	G>C	23s rRNA
4007354		4010149		substitution	C>A	23s rRNA
4007462		4010257	4010257	insertion	4007462_4007463insC	intergenic
4007603		4010399		substitution	A>G	intergenic
4007748		4010544	4010544	insertion	4007748_4007749insC	intergenic
4166495		4169292		substitution	G>A	CD630_35650		Transcriptional regulator, GntR family	Ala>Val
