# Supplementary material for: Complete genome sequence of the Clostridium difficile laboratory strain 630Δerm reveals differences from strain 630, including translocation of the mobile element CTn5
Source: BMC Genomics. 2015 Jan 31;16(1):31. doi: 10.1186/s12864-015-1252-7 (PMC4320837; doi:10.1186/s12864-015-1252-7)
Supplement: Additional file 2: — ClustalW alignment of the 16S-23S regions in the 630Δerm (LUMC) genome. [file 12864_2015_1252_MOESM2_ESM.zip]

Archive with 1 entries (1 files):
- 1358102916144295_add4.clustalw
