# Supplementary material for: Complete genome sequence of the Clostridium difficile laboratory strain 630Δerm reveals differences from strain 630, including translocation of the mobile element CTn5
Source: BMC Genomics. 2015 Jan 31;16(1):31. doi: 10.1186/s12864-015-1252-7 (PMC4320837; doi:10.1186/s12864-015-1252-7)
Supplement: Additional file 2: — ClustalW alignment of the 16S-23S regions in the 630Δerm (LUMC) genome. [file 12864_2015_1252_MOESM2_ESM.zip › 1358102916144295_add4.clustalw]

CLUSTAL 2.1 multiple sequence alignment


rRNA_10         TTTTATTTGAGAGTTTGATCCTGGCTCAGGATGAACGCTGGCGGCGTGCCTAACACATGC 60
rRNA_12         TTTTATTTGAGAGTTTGATCCTGGCTCAGGATGAACGCTGGCGGCGTGCCTAACACATGC 60
rRNA_9          TTTTATTTGAGAGTTTGATCCTGGCTCAGGATGAACGCTGGCGGCGTGCCTAACACATGC 60
rRNA_3          TTTTATTTGAGAGTTTGATCCTGGCTCAGGATGAACGCTGGCGGCGTGCCTAACACATGC 60
rRNA_8          TTTTATTTGAGAGTTTGATCCTGGCTCAGGATGAACGCTGGCGGCGTGCCTAACACATGC 60
rRNA_11         TTTTATTTGAGAGTTTGATCCTGGCTCAGGATGAACGCTGGCGGCGTGCCTAACACATGC 60
rRNA_6          TTTTATTTGAGAGTTTGATCCTGGCTCAGGATGAACGCTGGCGGCGTGCCTAACACATGC 60
rRNA_7          TTTTATTTGAGAGTTTGATCCTGGCTCAGGATGAACGCTGGCGGCGTGCCTAACACATGC 60
rRNA_2          TTTTATTTGAGAGTTTGATCCTGGCTCAGGATGAACGCTGGCGGCGTGCCTAACACATGC 60
rRNA_5          TTTTATTTGAGAGTTTGATCCTGGCTCAGGATGAACGCTGGCGGCGTGCCTAACACATGC 60
rRNA_4          TTTTATTTGAGAGTTTGATCCTGGCTCAGGATGAACGCTGGCGGCGTGCCTAACACATGC 60
rRNA_1          TTTTATTTGAGAGTTTGATCCTGGCTCAGGATGAACGCTGGCGGCGTGCCTAACACATGC 60
                ************************************************************

rRNA_10         AAGTTGAGCGATTTACTTCGGTAAAGAGCGGCGGACGGGTGAGTAACGCGTGGGTAACCT 120
rRNA_12         AAGTTGAGCGATTTACTTCGGTAAAGAGCGGCGGACGGGTGAGTAACGCGTGGGTAACCT 120
rRNA_9          AAGTTGAGCGATTTACTTCGGTAAAGAGCGGCGGACGGGTGAGTAACGCGTGGGTAACCT 120
rRNA_3          AAGTTGAGCGATTTACTTCGGTAAAGAGCGGCGGACGGGTGAGTAACGCGTGGGTAACCT 120
rRNA_8          AAGTTGAGCGATTTACTTCGGTAAAGAGCGGCGGACGGGTGAGTAACGCGTGGGTAACCT 120
rRNA_11         AAGTTGAGCGATTTACTTCGGTAAAGAGCGGCGGACGGGTGAGTAACGCGTGGGTAACCT 120
rRNA_6          AAGTTGAGCGATTTACTTCGGTAAAGAGCGGCGGACGGGTGAGTAACGCGTGGGTAACCT 120
rRNA_7          AAGTTGAGCGATTTACTTCGGTAAAGAGCGGCGGACGGGTGAGTAACGCGTGGGTAACCT 120
rRNA_2          AAGTTGAGCGATTTACTTCGGTAAAGAGCGGCGGACGGGTGAGTAACGCGTGGGTAACCT 120
rRNA_5          AAGTTGAGCGATTTACTTCGGTAAAGAGCGGCGGACGGGTGAGTAACGCGTGGGTAACCT 120
rRNA_4          AAGTTGAGCGATTTACTTCGGTAAAGAGCGGCGGACGGGTGAGTAACGCGTGGGTAACCT 120
rRNA_1          AAGTTGAGCGATTTACTTCGGTAAAGAGCGGCGGACGGGTGAGTAACGCGTGGGTAACCT 120
                ************************************************************

rRNA_10         ACCCTGTACACACGGATAACATACCGAAAGGTATGCTAATACGGGATAATATATTTGAGA 180
rRNA_12         ACCCTGTACACACGGATAACATACCGAAAGGTATGCTAATACGGGATAATATATTTGAGA 180
rRNA_9          ACCCTGTACACACGGATAACATACCGAAAGGTATGCTAATACGGGATAATATATTTGAGA 180
rRNA_3          ACCCTGTACACACGGATAACATACCGAAAGGTATGCTAATACGGGATAATATATTTGAGA 180
rRNA_8          ACCCTGTACACACGGATAACATACCGAAAGGTATGCTAATACGGGATAATATATTTGAGA 180
rRNA_11         ACCCTGTACACACGGATAACATACCGAAAGGTATGCTAATACGGGATAATATATTTGAGA 180
rRNA_6          ACCCTGTACACACGGATAACATACCGAAAGGTATGCTAATACGGGATAATATATTTGAGA 180
rRNA_7          ACCCTGTACACACGGATAACATACCGAAAGGTATGCTAATACGGGATAATATATTTGAGA 180
rRNA_2          ACCCTGTACACACGGATAACATACCGAAAGGTATGCTAATACGGGATAATATATTTGAGA 180
rRNA_5          ACCCTGTACACACGGATAACATACCGAAAGGTATGCTAATACGGGATAATATATTTGAGA 180
rRNA_4          ACCCTGTACACACGGATAACATACCGAAAGGTATGCTAATACGGGATAATATATTTGAGA 180
rRNA_1          ACCCTGTACACACGGATAACATACCGAAAGGTATGCTAATACGGGATAATATATTTGAGA 180
                ************************************************************

rRNA_10         GGCATCTCTTGAATATCAAAGGTGAGCCAGTACAGGATGGACCCGCGTCTGATTAGCTAG 240
rRNA_12         GGCATCTCTTGAATATCAAAGGTGAGCCAGTACAGGATGGACCCGCGTCTGATTAGCTAG 240
rRNA_9          GGCATCTCTTGAATATCAAAGGTGAGCCAGTACAGGATGGACCCGCGTCTGATTAGCTAG 240
rRNA_3          GGCATCTCTTGAATATCAAAGGTGAGCCAGTACAGGATGGACCCGCGTCTGATTAGCTAG 240
rRNA_8          GGCATCTCTTAAATATCAAAGGTGAGCCAGTACAGGATGGACCCGCGTCTGATTAGCTAG 240
rRNA_11         GGCATCTCTTGAATATCAAAGGTGAGCCAGTACAGGATGGACCCGCGTCTGATTAGCTAG 240
rRNA_6          GGCATCTCTTGAATATCAAAGGTGAGCCAGTACAGGATGGACCCGCGTCTGATTAGCTAG 240
rRNA_7          GGCATCTCTTAAATATCAAAGGTGAGCCAGTACAGGATGGACCCGCGTCTGATTAGCTAG 240
rRNA_2          GGCATCTCTTAAATATCAAAGGTGAGCCAGTACAGGATGGACCCGCGTCTGATTAGCTAG 240
rRNA_5          GGCATCTCTTAAATATCAAAGGTGAGCCAGTACAGGATGGACCCGCGTCTGATTAGCTAG 240
rRNA_4          GGCATCTCTTGAATATCAAAGGTGAGCCAGTACAGGATGGACCCGCGTCTGATTAGCTAG 240
rRNA_1          GGCATCTCTTGAATATCAAAGGTGAGCCAGTACAGGATGGACCCGCGTCTGATTAGCTAG 240
                ********** *************************************************

rRNA_10         TTGGTAAGGTAACGGCTTACCAAGGCGACGATCAGTAGCCGACCTGAGAGGGTGATCGGC 300
rRNA_12         TTGGTAAGGTAACGGCTTACCAAGGCGACGATCAGTAGCCGACCTGAGAGGGTGATCGGC 300
rRNA_9          TTGGTAAGGTAACGGCTTACCAAGGCGACGATCAGTAGCCGACCTGAGAGGGTGATCGGC 300
rRNA_3          TTGGTAAGGTAACGGCTTACCAAGGCGACGATCAGTAGCCGACCTGAGAGGGTGATCGGC 300
rRNA_8          TTGGTAAGGTAACGGCTTACCAAGGCGACGATCAGTAGCCGACCTGAGAGGGTGATCGGC 300
rRNA_11         TTGGTAAGGTAACGGCTTACCAAGGCGACGATCAGTAGCCGACCTGAGAGGGTGATCGGC 300
rRNA_6          TTGGTAAGGTAATGGCTTACCAAGGCGACGATCAGTAGCCGACCTGAGAGGGTGATCGGC 300
rRNA_7          TTGGTAAGGTAACGGCTTACCAAGGCGACGATCAGTAGCCGACCTGAGAGGGTGATCGGC 300
rRNA_2          TTGGTAAGGTAACGGCTTACCAAGGCGACGATCAGTAGCCGACCTGAGAGGGTGATCGGC 300
rRNA_5          TTGGTAAGGTAACGGCTTACCAAGGCGACGATCAGTAGCCGACCTGAGAGGGTGATCGGC 300
rRNA_4          TTGGTAAGGTAACGGCTTACCAAGGCGACGATCAGTAGCCGACCTGAGAGGGTGATCGGC 300
rRNA_1          TTGGTAAGGTAACGGCTTACCAAGGCGACGATCAGTAGCCGACCTGAGAGGGTGATCGGC 300
                ************ ***********************************************

rRNA_10         CACATTGGAACTGAGACACGGTCCAAACTCCTACGGGAGGCAGCAGTGGGGAATATTGCA 360
rRNA_12         CACATTGGAACTGAGACACGGTCCAAACTCCTACGGGAGGCAGCAGTGGGGAATATTGCA 360
rRNA_9          CACATTGGAACTGAGACACGGTCCAAACTCCTACGGGAGGCAGCAGTGGGGAATATTGCA 360
rRNA_3          CACATTGGAACTGAGACACGGTCCAAACTCCTACGGGAGGCAGCAGTGGGGAATATTGCA 360
rRNA_8          CACATTGGAACTGAGACACGGTCCAAACTCCTACGGGAGGCAGCAGTGGGGAATATTGCA 360
rRNA_11         CACATTGGAACTGAGACACGGTCCAAACTCCTACGGGAGGCAGCAGTGGGGAATATTGCA 360
rRNA_6          CACATTGGAACTGAGACACGGTCCAAACTCCTACGGGAGGCAGCAGTGGGGAATATTGCA 360
rRNA_7          CACATTGGAACTGAGACACGGTCCAAACTCCTACGGGAGGCAGCAGTGGGGAATATTGCA 360
rRNA_2          CACATTGGAACTGAGACACGGTCCAAACTCCTACGGGAGGCAGCAGTGGGGAATATTGCA 360
rRNA_5          CACATTGGAACTGAGACACGGTCCAAACTCCTACGGGAGGCAGCAGTGGGGAATATTGCA 360
rRNA_4          CACATTGGAACTGAGACACGGTCCAAACTCCTACGGGAGGCAGCAGTGGGGAATATTGCA 360
rRNA_1          CACATTGGAACTGAGACACGGTCCAAACTCCTACGGGAGGCAGCAGTGGGGAATATTGCA 360
                ************************************************************

rRNA_10         CAATGGGCGAAAGCCTGATGCAGCAACGCCGCGTGAGTGATGAAGGCCTTCGGGTCGTAA 420
rRNA_12         CAATGGGCGAAAGCCTGATGCAGCAACGCCGCGTGAGTGATGAAGGCCTTCGGGTCGTAA 420
rRNA_9          CAATGGGCGAAAGCCTGATGCAGCAACGCCGCGTGAGTGATGAAGGCCTTCGGGTCGTAA 420
rRNA_3          CAATGGGCGAAAGCCTGATGAAGCAACGCCGCGTGAGTGATGAAGGCCTTCGGGTCGTAA 420
rRNA_8          CAATGGGCGAAAGCCTGATGCAGCAACGCCGCGTGAGTGATGAAGGCCTTCGGGTCGTAA 420
rRNA_11         CAATGGGCGAAAGCCTGATGCAGCAACGCCGCGTGAGTGATGAAGGCCTTCGGGTCGTAA 420
rRNA_6          CAATGGGCGAAAGCCTGATGCAGCAACGCCGCGTGAGTGATGAAGGCCTTCGGGTCGTAA 420
rRNA_7          CAATGGGCGAAAGCCTGATGCAGCAACGCCGCGTGAGTGATGAAGGCCTTCGGGTCGTAA 420
rRNA_2          CAATGGGCGAAAGCCTGATGCAGCAACGCCGCGTGAGTGATGAAGGCCTTCGGGTCGTAA 420
rRNA_5          CAATGGGCGAAAGCCTGATGCAGCAACGCCGCGTGAGTGATGAAGGCCTTCGGGTCGTAA 420
rRNA_4          CAATGGGCGAAAGCCTGATGCAGCAACGCCGCGTGAGTGATGAAGGCCTTCGGGTCGTAA 420
rRNA_1          CAATGGGCGAAAGCCTGATGCAGCAACGCCGCGTGAGTGATGAAGGCCTTCGGGTCGTAA 420
                ******************** ***************************************

rRNA_10         AACTCTGTCCTCAAGGAAGATAATGACGGTACTTGAGGAGGAAGCCCCGGCTAACTACGT 480
rRNA_12         AACTCTGTCCTCAAGGAAGATAATGACGGTACTTGAGGAGGAAGCCCCGGCTAACTACGT 480
rRNA_9          AACTCTGTCCTCAAGGAAGATAATGACGGTACTTGAGGAGGAAGCCCCGGCTAACTACGT 480
rRNA_3          AACTCTGTCCTCAAGGAAGATAATGACGGTACTTGAGGAGGAAGCCCCGGCTAACTACGT 480
rRNA_8          AACTCTGTCCTCAAGGAAGATAATGACGGTACTTGAGGAGGAAGCCCCGGCTAACTACGT 480
rRNA_11         AACTCTGTCCTCAAGGAAGATAATGACGGTACTTGAGGAGGAAGCCCCGGCTAACTACGT 480
rRNA_6          AACTCTGTCCTCAAGGAAGATAATGACGGTACTTGAGGAGGAAGCCCCGGCTAACTACGT 480
rRNA_7          AACTCTGTCCTCAAGGAAGATAATGACGGTACTTGAGGAGGAAGCCCCGGCTAACTACGT 480
rRNA_2          AACTCTGTCCTCAAGGAAGATAATGACGGTACTTGAGGAGGAAGCCCCGGCTAACTACGT 480
rRNA_5          AACTCTGTCCTCAAGGAAGATAATGACGGTACTTGAGGAGGAAGCCCCGGCTAACTACGT 480
rRNA_4          AACTCTGTCCTCAAGGAAGATAATGACGGTACTTGAGGAGGAAGCCCCGGCTAACTACGT 480
rRNA_1          AACTCTGTCCTCAAGGAAGATAATGACGGTACTTGAGGAGGAAGCCCCGGCTAACTACGT 480
                ************************************************************

rRNA_10         GCCAGCAGCCGCGGTAATACGTAGGGGGCTAGCGTTATCCGGATTTACTGGGCGTAAAGG 540
rRNA_12         GCCAGCAGCCGCGGTAATACGTAGGGGGCTAGCGTTATCCGGATTTACTGGGCGTAAAGG 540
rRNA_9          GCCAGCAGCCGCGGTAATACGTAGGGGGCTAGCGTTATCCGGATTTACTGGGCGTAAAGG 540
rRNA_3          GCCAGCAGCCGCGGTAATACGTAGGGGGCTAGCGTTATCCGGATTTACTGGGCGTAAAGG 540
rRNA_8          GCCAGCAGCCGCGGTAATACGTAGGGGGCTAGCGTTATCCGGATTTACTGGGCGTAAAGG 540
rRNA_11         GCCAGCAGCCGCGGTAATACGTAGGGGGCTAGCGTTATCCGGATTTACTGGGCGTAAAGG 540
rRNA_6          GCCAGCAGCCGCGGTAATACGTAGGGGGCTAGCGTTATCCGGATTTACTGGGCGTAAAGG 540
rRNA_7          GCCAGCAGCCGCGGTAATACGTAGGGGGCTAGCGTTATCCGGATTTACTGGGCGTAAAGG 540
rRNA_2          GCCAGCAGCCGCGGTAATACGTAGGGGGCTAGCGTTATCCGGATTTACTGGGCGTAAAGG 540
rRNA_5          GCCAGCAGCCGCGGTAATACGTAGGGGGCTAGCGTTATCCGGATTTACTGGGCGTAAAGG 540
rRNA_4          GCCAGCAGCCGCGGTAATACGTAGGGGGCTAGCGTTATCCGGATTTACTGGGCGTAAAGG 540
rRNA_1          GCCAGCAGCCGCGGTAATACGTAGGGGGCTAGCGTTATCCGGATTTACTGGGCGTAAAGG 540
                ************************************************************

rRNA_10         GTGCGTAGGCGGTCTTTCAAGTCAGGAGTGAAAGGCTACGGCTCAACCGTAGTAAGCTCT 600
rRNA_12         GTGCGTAGGCGGTCTTTCAAGTCAGGAGTGAAAGGCTACGGCTCAACCGTAGTAAGCTCT 600
rRNA_9          GTGCGTAGGCGGTCTTTCAAGTCAGGAGTGAAAGGCTACGGCTCAACCGTAGTAAGCTCT 600
rRNA_3          GTGCGTAGGCGGTCTTTCAAGTCAGGAGTGAAAGGCTACGGCTCAACCGTAGTAAGCTCT 600
rRNA_8          GTGCGTAGGCGGTCTTTCAAGTCAGGAGTGAAAGGCTACGGCTCAACCGTAGTAAGCTCT 600
rRNA_11         GTGCGTAGGCGGTCTTTCAAGTCAGGAGTGAAAGGCTACGGCTCAACCGTAGTAAGCTCT 600
rRNA_6          GTGCGTAGGCGGTCTTTCAAGTCAGGAGTGAAAGGCTACGGCTCAACCGTAGTAAGCTCT 600
rRNA_7          GTGCGTAGGCGGTCTTTCAAGTCAGGAGTGAAAGGCTACGGCTCAACCGTAGTAAGCTCT 600
rRNA_2          GTGCGTAGGCGGTCTTTCAAGTCAGGAGTGAAAGGCTACGGCTCAACCGTAGTAAGCTCT 600
rRNA_5          GTGCGTAGGCGGTCTTTCAAGTCAGGAGTGAAAGGCTACGGCTCAACCGTAGTAAGCTCT 600
rRNA_4          GTGCGTAGGCGGTCTTTCAAGTCAGGAGTGAAAGGCTACGGCTCAACCGTAGTAAGCTCT 600
rRNA_1          GTGCGTAGGCGGTCTTTCAAGTCAGGAGTGAAAGGCTACGGCTCAACCGTAGTAAGCTCT 600
                ************************************************************

rRNA_10         TGAAACTGGGAGACTTGAGTGCAGGAGAGGAGAGTGGAATTCCTAGTGTAGCGGTGAAAT 660
rRNA_12         TGAAACTGGGAGACTTGAGTGCAGGAGAGGAGAGTGGAATTCCTAGTGTAGCGGTGAAAT 660
rRNA_9          TGAAACTGGGAGACTTGAGTGCAGGAGAGGAGAGTGGAATTCCTAGTGTAGCGGTGAAAT 660
rRNA_3          TGAAACTGGGAGACTTGAGTGCAGGAGAGGAGAGTGGAATTCCTAGTGTAGCGGTGAAAT 660
rRNA_8          TGAAACTGGGAGACTTGAGTGCAGGAGAGGAGAGTGGAATTCCTAGTGTAGCGGTGAAAT 660
rRNA_11         TGAAACTGGGAGACTTGAGTGCAGGAGAGGAGAGTGGAATTCCTAGTGTAGCGGTGAAAT 660
rRNA_6          TGAAACTGGGAGACTTGAGTGCAGGAGAGGAGAGTGGAATTCCTAGTGTAGCGGTGAAAT 660
rRNA_7          TGAAACTGGGAGACTTGAGTGCAGGAGAGGAGAGTGGAATTCCTAGTGTAGCGGTGAAAT 660
rRNA_2          TGAAACTGGGAGACTTGAGTGCAGGAGAGGAGAGTGGAATTCCTAGTGTAGCGGTGAAAT 660
rRNA_5          TGAAACTGGGAGACTTGAGTGCAGGAGAGGAGAGTGGAATTCCTAGTGTAGCGGTGAAAT 660
rRNA_4          TGAAACTGGGAGACTTGAGTGCAGGAGAGGAGAGTGGAATTCCTAGTGTAGCGGTGAAAT 660
rRNA_1          TGAAACTGGGAGACTTGAGTGCAGGAGAGGAGAGTGGAATTCCTAGTGTAGCGGTGAAAT 660
                ************************************************************

rRNA_10         GCGTAGATATTAGGAGGAACACCAGTTGCGAAGGCGGCTCTCTGGACTGTAACTGACGCT 720
rRNA_12         GCGTAGATATTAGGAGGAACACCAGTTGCGAAGGCGGCTCTCTGGACTGTAACTGACGCT 720
rRNA_9          GCGTAGATATTAGGAGGAACACCAGTTGCGAAGGCGGCTCTCTGGACTGTAACTGACGCT 720
rRNA_3          GCGTAGATATTAGGAGGAACACCAGTTGCGAAGGCGGCTCTCTGGACTGTAACTGACGCT 720
rRNA_8          GCGTAGATATTAGGAGGAACACCAGTTGCGAAGGCGGCTCTCTGGACTGTAACTGACGCT 720
rRNA_11         GCGTAGATATTAGGAGGAACACCAGTTGCGAAGGCGGCTCTCTGGACTGTAACTGACGCT 720
rRNA_6          GCGTAGATATTAGGAGGAACACCAGTTGCGAAGGCGGCTCTCTGGACTGTAACTGACGCT 720
rRNA_7          GCGTAGATATTAGGAGGAACACCAGTTGCGAAGGCGGCTCTCTGGACTGTAACTGACGCT 720
rRNA_2          GCGTAGATATTAGGAGGAACACCAGTTGCGAAGGCGGCTCTCTGGACTGTAACTGACGCT 720
rRNA_5          GCGTAGATATTAGGAGGAACACCAGTTGCGAAGGCGGCTCTCTGGACTGTAACTGACGCT 720
rRNA_4          GCGTAGATATTAGGAGGAACACCAGTTGCGAAGGCGGCTCTCTGGACTGTAACTGACGCT 720
rRNA_1          GCGTAGATATTAGGAGGAACACCAGTTGCGAAGGCGGCTCTCTGGACTGTAACTGACGCT 720
                ************************************************************

rRNA_10         GAGGCACGAAAGCGTGGGGAGCAAACAGGATTAGATACCCTGGTAGTCCACGCTGTAAAC 780
rRNA_12         GAGGCACGAAAGCGTGGGGAGCAAACAGGATTAGATACCCTGGTAGTCCACGCTGTAAAC 780
rRNA_9          GAGGCACGAAAGCGTGGGGAGCAAACAGGATTAGATACCCTGGTAGTCCACGCTGTAAAC 780
rRNA_3          GAGGCACGAAAGCGTGGGGAGCAAACAGGATTAGATACCCTGGTAGTCCACGCTGTAAAC 780
rRNA_8          GAGGCACGAAAGCGTGGGGAGCAAACAGGATTAGATACCCTGGTAGTCCACGCTGTAAAC 780
rRNA_11         GAGGCACGAAAGCGTGGGGAGCAAACAGGATTAGATACCCTGGTAGTCCACGCTGTAAAC 780
rRNA_6          GAGGCACGAAAGCGTGGGGAGCAAACAGGATTAGATACCCTGGTAGTCCACGCTGTAAAC 780
rRNA_7          GAGGCACGAAAGCGTGGGGAGCAAACAGGATTAGATACCCTGGTAGTCCACGCTGTAAAC 780
rRNA_2          GAGGCACGAAAGCGTGGGGAGCAAACAGGATTAGATACCCTGGTAGTCCACGCTGTAAAC 780
rRNA_5          GAGGCACGAAAGCGTGGGGAGCAAACAGGATTAGATACCCTGGTAGTCCACGCTGTAAAC 780
rRNA_4          GAGGCACGAAAGCGTGGGGAGCAAACAGGATTAGATACCCTGGTAGTCCACGCTGTAAAC 780
rRNA_1          GAGGCACGAAAGCGTGGGGAGCAAACAGGATTAGATACCCTGGTAGTCCACGCTGTAAAC 780
                ************************************************************

rRNA_10         GATGAGTACTAGGTGTCGGGGGTTACCCCCTTCGGTGCCGCAGCTAACGCATTAAGTACT 840
rRNA_12         GATGAGTACTAGGTGTCGGGGGTTACCCCCTTCGGTGCCGCAGCTAACGCATTAAGTACT 840
rRNA_9          GATGAGTACTAGGTGTCGGGGGTTACCCCCCTCGGTGCCGCAGCTAACGCATTAAGTACT 840
rRNA_3          GATGAGTACTAGGTGTCGGGGGTTACCCCCCTCGGTGCCGCAGCTAACGCATTAAGTACT 840
rRNA_8          GATGAGTACTAGGTGTCGGGGGTTACCCCCTTCGGTGCCGCAGCTAACGCATTAAGTACT 840
rRNA_11         GATGAGTACTAGGTGTCGGGGGTTACCCCCTTCGGTGCCGCAGCTAACGCATTAAGTACT 840
rRNA_6          GATGAGTACTAGGTGTCGGGGGTTACCCCCCTCGGTGCCGCAGCTAACGCATTAAGTACT 840
rRNA_7          GATGAGTACTAGGTGTCGGGGGTTACCCCCTTCGGTGCCGCAGCTAACGCATTAAGTACT 840
rRNA_2          GATGAGTACTAGGTGTCGGGGGTTACCCCCTTCGGTGCCGCAGCTAACGCATTAAGTACT 840
rRNA_5          GATGAGTACTAGGTGTCGGGGGTTACCCCCTTCGGTGCCGCAGCTAACGCATTAAGTACT 840
rRNA_4          GATGAGTACTAGGTGTCGGGGGTTACCCCCTTCGGTGCCGCAGCTAACGCATTAAGTACT 840
rRNA_1          GATGAGTACTAGGTGTCGGGGGTTACCCCCTTCGGTGCCGCAGCTAACGCATTAAGTACT 840
                ****************************** *****************************

rRNA_10         CCGCCTGGGAAGTACGCTCGCAAGAGTGAAACTCAAAGGAATTGACGGGGACCCGCACAA 900
rRNA_12         CCGCCTGGGAAGTACGCTCGCAAGAGTGAAACTCAAAGGAATTGACGGGGACCCGCACAA 900
rRNA_9          CCGCCTGGGAAGTACGCTCGCAAGAGTGAAACTCAAAGGAATTGACGGGGACCCGCACAA 900
rRNA_3          CCGCCTGGGAAGTACGCTCGCAAGAGTGAAACTCAAAGGAATTGACGGGGACCCGCACAA 900
rRNA_8          CCGCCTGGGAAGTACGCTCGCAAGAGTGAAACTCAAAGGAATTGACGGGGACCCGCACAA 900
rRNA_11         CCGCCTGGGAAGTACGCTCGCAAGAGTGAAACTCAAAGGAATTGACGGGGACCCGCACAA 900
rRNA_6          CCGCCTGGGAAGTACGCTCGCAAGAGTGAAACTCAAAGGAATTGACGGGGACCCGCACAA 900
rRNA_7          CCGCCTGGGAAGTACGCTCGCAAGAGTGAAACTCAAAGGAATTGACGGGGACCCGCACAA 900
rRNA_2          CCGCCTGGGAAGTACGCTCGCAAGAGTGAAACTCAAAGGAATTGACGGGGACCCGCACAA 900
rRNA_5          CCGCCTGGGAAGTACGCTCGCAAGAGTGAAACTCAAAGGAATTGACGGGGACCCGCACAA 900
rRNA_4          CCGCCTGGGAAGTACGCTCGCAAGAGTGAAACTCAAAGGAATTGACGGGGACCCGCACAA 900
rRNA_1          CCGCCTGGGAAGTACGCTCGCAAGAGTGAAACTCAAAGGAATTGACGGGGACCCGCACAA 900
                ************************************************************

rRNA_10         GTAGCGGAGCATGTGGTTTAATTCGAAGCAACGCGAAGAACCTTACCTAAGCTTGACATC 960
rRNA_12         GTAGCGGAGCATGTGGTTTAATTCGAAGCAACGCGAAGAACCTTACCTAAGCTTGACATC 960
rRNA_9          GTAGCGGAGCATGTGGTTTAATTCGAAGCAACGCGAAGAACCTTACCTAAGCTTGACATC 960
rRNA_3          GTAGCGGAGCATGTGGTTTAATTCGAAGCAACGCGAAGAACCTTACCTAAGCTTGACATC 960
rRNA_8          GTAGCGGAGCATGTGGTTTAATTCGAAGCAACGCGAAGAACCTTACCTAAGCTTGACATC 960
rRNA_11         GTAGCGGAGCATGTGGTTTAATTCGAAGCAACGCGAAGAACCTTACCTAAGCTTGACATC 960
rRNA_6          GTAGCGGAGCATGTGGTTTAATTCGAAGCAACGCGAAGAACCTTACCTAAGCTTGACATC 960
rRNA_7          GTAGCGGAGCATGTGGTTTAATTCGAAGCAACGCGAAGAACCTTACCTAAGCTTGACATC 960
rRNA_2          GTAGCGGAGCATGTGGTTTAATTCGAAGCAACGCGAAGAACCTTACCTAAGCTTGACATC 960
rRNA_5          GTAGCGGAGCATGTGGTTTAATTCGAAGCAACGCGAAGAACCTTACCTAAGCTTGACATC 960
rRNA_4          GTAGCGGAGCATGTGGTTTAATTCGAAGCAACGCGAAGAACCTTACCTAAGCTTGACATC 960
rRNA_1          GTAGCGGAGCATGTGGTTTAATTCGAAGCAACGCGAAGAACCTTACCTAAGCTTGACATC 960
                ************************************************************

rRNA_10         CCAATGACATCTCCTTAATCGGAGAGTTCCCTTCGGGGACATTGGTGACAGGTGGTGCAT 1020
rRNA_12         CCAATGACATCTCCTTAATCGGAGAGTTCCCTTCGGGGACATTGGTGACAGGTGGTGCAT 1020
rRNA_9          CCAATGACATCTCCTTAATCGGAGAGTTCCCTTCGGGGACATTGGTGACAGGTGGTGCAT 1020
rRNA_3          CCAATGACATCTCCTTAATCGGAGAGTTCCCTTCGGGGACATTGGTGACAGGTGGTGCAT 1020
rRNA_8          CCAATGACATCTCCTTAATCGGAGAGTTCCCTTCGGGGACATTGGTGACAGGTGGTGCAT 1020
rRNA_11         CCAATGACATCTCCTTAATCGGAGAGTTCCCTTCGGGGACATTGGTGACAGGTGGTGCAT 1020
rRNA_6          CCAATGACATCTCCTTAATCGGAGAGTTCCCTTCGGGGACATTGGTGACAGGTGGTGCAT 1020
rRNA_7          CCAATGACATCTCCTTAATCGGAGAGTTCCCTTCGGGGACATTGGTGACAGGTGGTGCAT 1020
rRNA_2          CCAATGACATCTCCTTAATCGGAGAGTTCCCTTCGGGGACATTGGTGACAGGTGGTGCAT 1020
rRNA_5          CCAATGACATCTCCTTAATCGGAGAGTTCCCTTCGGGGACATTGGTGACAGGTGGTGCAT 1020
rRNA_4          CCAATGACATCTCCTTAATCGGAGAGTTCCCTTCGGGGACATTGGTGACAGGTGGTGCAT 1020
rRNA_1          CCAATGACATCTCCTTAATCGGAGAGTTCCCTTCGGGGACATTGGTGACAGGTGGTGCAT 1020
                ************************************************************

rRNA_10         GGTTGTCGTCAGCTCGTGTCGTGAGATGTTGGGTTAAGTCCCGCAACGAGCGCAACCCTT 1080
rRNA_12         GGTTGTCGTCAGCTCGTGTCGTGAGATGTTGGGTTAAGTCCCGCAACGAGCGCAACCCTT 1080
rRNA_9          GGTTGTCGTCAGCTCGTGTCGTGAGATGTTGGGTTAAGTCCCGCAACGAGCGCAACCCTT 1080
rRNA_3          GGTTGTCGTCAGCTCGTGTCGTGAGATGTTGGGTTAAGTCCCGCAACGAGCGCAACCCTT 1080
rRNA_8          GGTTGTCGTCAGCTCGTGTCGTGAGATGTTGGGTTAAGTCCCGCAACGAGCGCAACCCTT 1080
rRNA_11         GGTTGTCGTCAGCTCGTGTCGTGAGATGTTGGGTTAAGTCCCGCAACGAGCGCAACCCTT 1080
rRNA_6          GGTTGTCGTCAGCTCGTGTCGTGAGATGTTGGGTTAAGTCCCGCAACGAGCGCAACCCTT 1080
rRNA_7          GGTTGTCGTCAGCTCGTGTCGTGAGATGTTGGGTTAAGTCCCGCAACGAGCGCAACCCTT 1080
rRNA_2          GGTTGTCGTCAGCTCGTGTCGTGAGATGTTGGGTTAAGTCCCGCAACGAGCGCAACCCTT 1080
rRNA_5          GGTTGTCGTCAGCTCGTGTCGTGAGATGTTGGGTTAAGTCCCGCAACGAGCGCAACCCTT 1080
rRNA_4          GGTTGTCGTCAGCTCGTGTCGTGAGATGTTGGGTTAAGTCCCGCAACGAGCGCAACCCTT 1080
rRNA_1          GGTTGTCGTCAGCTCGTGTCGTGAGATGTTGGGTTAAGTCCCGCAACGAGCGCAACCCTT 1080
                ************************************************************

rRNA_10         GTCTTTAGTTGCCATCATTAAGTTGGGCACTCTAGAGAGACTGCCAGGGATAACCTGGAG 1140
rRNA_12         GTCTTTAGTTGCCATCATTAAGTTGGGCACTCTAGAGAGACTGCCAGGGATAACCTGGAG 1140
rRNA_9          GTCTTTAGTTGCCATCATTAAGTTGGGCACTCTAGAGAGACTGCCAGGGATAACCTGGAG 1140
rRNA_3          GTCTTTAGTTGCCATCATTAAGTTGGGCACTCTAGAGAGACTGCCAGGGATAACCTGGAG 1140
rRNA_8          GTCTTTAGTTGCCATCATTAAGTTGGGCACTCTAGAGAGACTGCCAGGGATAACCTGGAG 1140
rRNA_11         GTCTTTAGTTGCCATCATTAAGTTGGGCACTCTAGAGAGACTGCCAGGGATAACCTGGAG 1140
rRNA_6          GTCTTTAGTTGCCATCATTAAGTTGGGCACTCTAGAGAGACTGCCAGGGATAACCTGGAG 1140
rRNA_7          GTCTTTAGTTGCCATCATTAAGTTGGGCACTCTAGAGAGACTGCCAGGGATAACCTGGAG 1140
rRNA_2          GTCTTTAGTTGCCATCATTAAGTTGGGCACTCTAGAGAGACTGCCAGGGATAACCTGGAG 1140
rRNA_5          GTCTTTAGTTGCCATCATTAAGTTGGGCACTCTAGAGAGACTGCCAGGGATAACCTGGAG 1140
rRNA_4          GTCTTTAGTTGCCATCATTAAGTTGGGCACTCTAGAGAGACTGCCAGGGATAACCTGGAG 1140
rRNA_1          GTCTTTAGTTGCCATCATTAAGTTGGGCACTCTAGAGAGACTGCCAGGGATAACCTGGAG 1140
                ************************************************************

rRNA_10         GAAGGTGGGGATGACGTCAAATCATCATGCCCCTTATGCTTAGGGCTACACACGTGCTAC 1200
rRNA_12         GAAGGTGGGGATGACGTCAAATCATCATGCCCCTTATGCTTAGGGCTACACACGTGCTAC 1200
rRNA_9          GAAGGTGGGGATGACGTCAAATCATCATGCCCCTTATGCTTAGGGCTACACACGTGCTAC 1200
rRNA_3          GAAGGTGGGGATGACGTCAAATCATCATGCCCCTTATGCTTAGGGCTACACACGTGCTAC 1200
rRNA_8          GAAGGTGGGGATGACGTCAAATCATCATGCCCCTTATGCTTAGGGCTACACACGTGCTAC 1200
rRNA_11         GAAGGTGGGGATGACGTCAAATCATCATGCCCCTTATGCTTAGGGCTACACACGTGCTAC 1200
rRNA_6          GAAGGTGGGGATGACGTCAAATCATCATGCCCCTTATGCTTAGGGCTACACACGTGCTAC 1200
rRNA_7          GAAGGTGGGGATGACGTCAAATCATCATGCCCCTTATGCTTAGGGCTACACACGTGCTAC 1200
rRNA_2          GAAGGTGGGGATGACGTCAAATCATCATGCCCCTTATGCTTAGGGCTACACACGTGCTAC 1200
rRNA_5          GAAGGTGGGGATGACGTCAAATCATCATGCCCCTTATGCTTAGGGCTACACACGTGCTAC 1200
rRNA_4          GAAGGTGGGGATGACGTCAAATCATCATGCCCCTTATGCTTAGGGCTACACACGTGCTAC 1200
rRNA_1          GAAGGTGGGGATGACGTCAAATCATCATGCCCCTTATGCTTAGGGCTACACACGTGCTAC 1200
                ************************************************************

rRNA_10         AATGGGTAGTACAGAGGGTTGCCAAGCCGTAAGGTGGAGCTAATCCCTTAAAGCTACTCT 1260
rRNA_12         AATGGGTAGTACAGAGGGTTGCCAAGCCGTAAGGTGGAGCTAATCCCTTAAAGCTACTCT 1260
rRNA_9          AATGGGTAGTACAGAGGGTTGCCAAGCCGTAAGGTGGAGCTAATCCCTTAAAGCTACTCT 1260
rRNA_3          AATGGGTAGTACAGAGGGTTGCCAAGCCGTAAGGTGGAGCTAATCCCTTAAAGCTACTCT 1260
rRNA_8          AATGGGTAGTACAGAGGGTTGCCAAGCCGTAAGGTGGAGCTAATCCCTTAAAGCTACTCT 1260
rRNA_11         AATGGGTAGTACAGAGGGTTGCCAAGCCGTAAGGTGGAGCTAATCCCTTAAAGCTACTCT 1260
rRNA_6          AATGGGTAGTACAGAGGGTTGCCAAGCCGTAAGGTGGAGCTAATCCCTTAAAGCTACTCT 1260
rRNA_7          AATGGGTAGTACAGAGGGTTGCCAAGCCGTAAGGTGGAGCTAATCCCTTAAAGCTACTCT 1260
rRNA_2          AATGGGTAGTACAGAGGGTTGCCAAGCCGTAAGGTGGAGCTAATCCCTTAAAGCTACTCT 1260
rRNA_5          AATGGGTAGTACAGAGGGTTGCCAAGCCGTAAGGTGGAGCTAATCCCTTAAAGCTACTCT 1260
rRNA_4          AATGGGTAGTACAGAGGGTTGCCAAGCCGTAAGGTGGAGCTAATCCCTTAAAGCTACTCT 1260
rRNA_1          AATGGGTAGTACAGAGGGTTGCCAAGCCGTAAGGTGGAGCTAATCCCTTAAAGCTACTCT 1260
                ************************************************************

rRNA_10         CAGTTCGGATTGTAGGCTGAAACTCGCCTACATGAAGCTGGAGTTACTAGTAATCGCAGA 1320
rRNA_12         CAGTTCGGATTGTAGGCTGAAACTCGCCTACATGAAGCTGGAGTTACTAGTAATCGCAGA 1320
rRNA_9          CAGTTCGGATTGTAGGCTGAAACTCGCCTACATGAAGCTGGAGTTACTAGTAATCGCAGA 1320
rRNA_3          CAGTTCGGATTGTAGGCTGAAACTCGCCTACATGAAGCTGGAGTTACTAGTAATCGCAGA 1320
rRNA_8          CAGTTCGGATTGTAGGCTGAAACTCGCCTACATGAAGCTGGAGTTACTAGTAATCGCAGA 1320
rRNA_11         CAGTTCGGATTGTAGGCTGAAACTCGCCTACATGAAGCTGGAGTTACTAGTAATCGCAGA 1320
rRNA_6          CAGTTCGGATTGTAGGCTGAAACTCGCCTACATGAAGCTGGAGTTACTAGTAATCGCAGA 1320
rRNA_7          CAGTTCGGATTGTAGGCTGAAACTCGCCTACATGAAGCTGGAGTTACTAGTAATCGCAGA 1320
rRNA_2          CAGTTCGGATTGTAGGCTGAAACTCGCCTACATGAAGCTGGAGTTACTAGTAATCGCAGA 1320
rRNA_5          CAGTTCGGATTGTAGGCTGAAACTCGCCTACATGAAGCTGGAGTTACTAGTAATCGCAGA 1320
rRNA_4          CAGTTCGGATTGTAGGCTGAAACTCGCCTACATGAAGCTGGAGTTACTAGTAATCGCAGA 1320
rRNA_1          CAGTTCGGATTGTAGGCTGAAACTCGCCTACATGAAGCTGGAGTTACTAGTAATCGCAGA 1320
                ************************************************************

rRNA_10         TCAGAATGCTGCGGTGAATGCGTTCCCGGGTCTTGTACACACCGCCCGTCACACCACGGG 1380
rRNA_12         TCAGAATGCTGCGGTGAATGCGTTCCCGGGTCTTGTACACACCGCCCGTCACACCACGGG 1380
rRNA_9          TCAGAATGCTGCGGTGAATGCGTTCCCGGGTCTTGTACACACCGCCCGTCACACCACGGG 1380
rRNA_3          TCAGAATGCTGCGGTGAATGCGTTCCCGGGTCTTGTACACACCGCCCGTCACACCACGGG 1380
rRNA_8          TCAGAATGCTGCGGTGAATGCGTTCCCGGGTCTTGTACACACCGCCCGTCACACCACGGG 1380
rRNA_11         TCAGAATGCTGCGGTGAATGCGTTCCCGGGTCTTGTACACACCGCCCGTCACACCACGGG 1380
rRNA_6          TCAGAATGCTGCGGTGAATGCGTTCCCGGGTCTTGTACACACCGCCCGTCACACCACGGG 1380
rRNA_7          TCAGAATGCTGCGGTGAATGCGTTCCCGGGTCTTGTACACACCGCCCGTCACACCACGGG 1380
rRNA_2          TCAGAATGCTGCGGTGAATGCGTTCCCGGGTCTTGTACACACCGCCCGTCACACCACGGG 1380
rRNA_5          TCAGAATGCTGCGGTGAATGCGTTCCCGGGTCTTGTACACACCGCCCGTCACACCACGGG 1380
rRNA_4          TCAGAATGCTGCGGTGAATGCGTTCCCGGGTCTTGTACACACCGCCCGTCACACCACGGG 1380
rRNA_1          TCAGAATGCTGCGGTGAATGCGTTCCCGGGTCTTGTACACACCGCCCGTCACACCACGGG 1380
                ************************************************************

rRNA_10         AGTTGGAGACGCCCGAAGCCGATTATCTAACCTTTTGGAAGAAGTCGTCGAAGGTGGAAT 1440
rRNA_12         AGTTGGAGACGCCCGAAGCCGATTATCTAACCTTTTGGAAGAAGTCGTCGAAGGTGGAAT 1440
rRNA_9          AGTTGGAGACGCCCGAAGCCGATTATCTAACCTTTTGGAAGAAGTCGTCGAAGGTGGAAT 1440
rRNA_3          AGTTGGAGACGCCCGAAGCCGATTATCTAACCTTTTGGAAGAAGTCGTCGAAGGTGGAAT 1440
rRNA_8          AGTTGGAGACGCCCGAAGCCGATTATCTAACCTTTTGGAAGAAGTCGTCGAAGGTGGAAT 1440
rRNA_11         AGTTGGAGACGCCCGAAGCCGATTATCTAACCTTTTGGAAGAAGTCGTCGAAGGTGGAAT 1440
rRNA_6          AGTTGGAGACGCCCGAAGCCGATTATCTAACCTTTTGGAAGAAGTCGTCGAAGGTGGAAT 1440
rRNA_7          AGTTGGAGACGCCCGAAGCCGATTATCTAACCTTTTGGAAGAAGTCGTCGAAGGTGGAAT 1440
rRNA_2          AGTTGGAGACGCCCGAAGCCGATTATCTAACCTTTTGGAAGAAGTCGTCGAAGGTGGAAT 1440
rRNA_5          AGTTGGAGACGCCCGAAGCCGATTATCTAACCTTTTGGAAGAAGTCGTCGAAGGTGGAAT 1440
rRNA_4          AGTTGGAGACGCCCGAAGCCGATTATCTAACCTTTTGGAAGAAGTCGTCGAAGGTGGAAT 1440
rRNA_1          AGTTGGAGACGCCCGAAGCCGATTATCTAACCTTTTGGAAGAAGTCGTCGAAGGTGGAAT 1440
                ************************************************************

rRNA_10         CAATAACTGGGGTGAAGTCGTAACAAGGTAGCCGTATCGGAAGGTGCGGCTGGATCACCT 1500
rRNA_12         CAATAACTGGGGTGAAGTCGTAACAAGGTAGCCGTATCGGAAGGTGCGGCTGGATCACCT 1500
rRNA_9          CAATAACTGGGGTGAAGTCGTAACAAGGTAGCCGTATCGGAAGGTGCGGCTGGATCACCT 1500
rRNA_3          CAATAACTGGGGTGAAGTCGTAACAAGGTAGCCGTATCGGAAGGTGCGGCTGGATCACCT 1500
rRNA_8          CAATAACTGGGGTGAAGTCGTAACAAGGTAGCCGTATCGGAAGGTGCGGCTGGATCACCT 1500
rRNA_11         CAATAACTGGGGTGAAGTCGTAACAAGGTAGCCGTATCGGAAGGTGCGGCTGGATCACCT 1500
rRNA_6          CAATAACTGGGGTGAAGTCGTAACAAGGTAGCCGTATCGGAAGGTGCGGCTGGATCACCT 1500
rRNA_7          CAATAACTGGGGTGAAGTCGTAACAAGGTAGCCGTATCGGAAGGTGCGGCTGGATCACCT 1500
rRNA_2          CAATAACTGGGGTGAAGTCGTAACAAGGTAGCCGTATCGGAAGGTGCGGCTGGATCACCT 1500
rRNA_5          CAATAACTGGGGTGAAGTCGTAACAAGGTAGCCGTATCGGAAGGTGCGGCTGGATCACCT 1500
rRNA_4          CAATAACTGGGGTGAAGTCGTAACAAGGTAGCCGTATCGGAAGGTGCGGCTGGATCACCT 1500
rRNA_1          CAATAACTGGGGTGAAGTCGTAACAAGGTAGCCGTATCGGAAGGTGCGGCTGGATCACCT 1500
                ************************************************************

rRNA_10         CCTTTCTAAGGAGAATTACCTACTGTTTAATTTTGAGGGTTCGTT------TTTACGAAT 1554
rRNA_12         CCTTTCTAAGGAGAATTACCTACTGTTTAATTTTGAGGGTTCGTT------TTTACGAAT 1554
rRNA_9          CCTTTCTAAGGAGAATTACCTACTGTTTAATTTTGAGGGTTCGTT------TTTACGAAT 1554
rRNA_3          CCTTTCTAAGGAGAATTACCTACTGTTTAATTTTGAGGGTTCGTT------TTTACGAAT 1554
rRNA_8          CCTTTCTAAGGAGAATTACCTACTGTTTAATTTTGAGGGTTCGTT------TTTACGAAT 1554
rRNA_11         CCTTTCTAAGGAGAATTACCTACTGTTTAATTTTGAGGGTTCGTT------TTTACGAAT 1554
rRNA_6          CCTTTCTAAGGAGAATTGCCTACTGTTTAATTTTGAAAGTTCTTTACGAACTTTATATAT 1560
rRNA_7          CCTTTCTAAGGAGAATTGCCTACTGTTTAATTTTGAAAGTTCTTTACGAACTTTATATAT 1560
rRNA_2          CCTTTCTAAGGAGAATTGCCTACTGTTTAATTTTGAAAGTTCTTTATGAACTTCATATTT 1560
rRNA_5          CCTTTCTAAGGAGAATTGCCTACTGTTTAATTTTGAAAGTTCTTTACGAACTTTATATAT 1560
rRNA_4          CCTTTCTAAGGAGAATTGCCTACTGTTTAATTTTGAAAGTTCTTTACGAACTTTATATAT 1560
rRNA_1          CCTTTCTAAGGAGAATTACCTACTGTTTAATTTTGAGGGTTCGTT------TTTACGAAT 1554
                ***************** ******************  **** **      ** *    *

rRNA_10         A---------CTCAA---AATTAGCACTT------TAAGCAA-----CGGGA-------- 1583
rRNA_12         A---------CTCAA---AATTAGCACTT------TAAGCAA-----CGGGA-------- 1583
rRNA_9          A---------CTCAA---AATTAGCACTT------TAAGCAA-----CGGGA-------- 1583
rRNA_3          A---------CTCAA---AATTAGCACTT------TAAGCAA-----CGGGA-------- 1583
rRNA_8          A---------CTCAA---AATTAGCACTT------TAAGCAA-----CGGGA-------- 1583
rRNA_11         A---------CTCAA---AATTAGCACTT------TAAGCAA-----CGGGA-------- 1583
rRNA_6          GGGGGTGTAGCTCAGTTGGGAGAGCACTTGCCTTGCAAGCAAGGGGTCAGGAGTTCGACT 1620
rRNA_7          GGGGGTGTAGCTCAGTTGGGAGAGCACTTGCCTTGCAAGCAAGGGGTCAGGAGTTCGACT 1620
rRNA_2          GGGGGTGTAGCTCAGTTGGGAGAGCACTTGCCTTGCAAGCAAGGGGTCAGGAGTTCGACT 1620
rRNA_5          GGGGGTGTAGCTCAGTTGGGAGAGCACTTGCCTTGCAAGCAAGGGGTCAGGAGTTCGACT 1620
rRNA_4          GGGGGTGTAGCTCAGTTGGGAGAGCACTTGCCTTGCAAGCAAGGGGTCAGGAGTTCGACT 1620
rRNA_1          A---------CTCAA---AATTAGCACTT---TT---AGCAA-----CAGAA-------- 1583
                          ****        *******        *****     * * *        

rRNA_10         --------------------------------TTTATCCGTTG----------------- 1594
rRNA_12         --------------------------------TTTATCCGTTG----------------- 1594
rRNA_9          --------------------------------TTTATCCGTTG----------------- 1594
rRNA_3          --------------------------------TTTATCCGTTG----------------- 1594
rRNA_8          --------------------------------TTTATCCGTTG----------------- 1594
rRNA_11         --------------------------------TTTATCCGTTG----------------- 1594
rRNA_6          CTCCTCATCTCCACCATTTAAGAGTATATTACTTAAATCTTTGATTTACTTAGTAGCCTC 1680
rRNA_7          CTCCTCATCTCCACCATTTAAGAGTATATTACTTAAATCTTTGATTTACTTAGTAGCCTC 1680
rRNA_2          CTCCTCATCTCCACCATTTAAGAGTATATTACTTAAATCTTTGATTTACTTAGTAGCCTC 1680
rRNA_5          CTCCTCATCTCCACCATTTAAGAGTATATTACTTAAATCTTTGATTTACTTAGTAGCCTC 1680
rRNA_4          CTCCTCATCTCCACCATTTAAGAGTATATTACTTAAATCTTTGATTTACTTAGTAGCCTC 1680
rRNA_1          ---------------------------------TAAAC---TGA---------------- 1591
                                                 * *     **                 

rRNA_10         --------------------------------GCGCCGTGCTTTAGCACTTTTAGCAACA 1622
rRNA_12         --------------------------------GCGCCGTGCTTTAGCACTTTTAGCAACA 1622
rRNA_9          --------------------------------GCGCCGTGCTTTAGCACTTTAAGCAACA 1622
rRNA_3          --------------------------------GCGCCGTGCTTTAGCACTTTTAGCAACG 1622
rRNA_8          --------------------------------GCGCTGTGC------------------- 1603
rRNA_11         --------------------------------GCGCTGTGAATTAGCACTTTAAGCAACG 1622
rRNA_6          TTACAATGCACTTATAGCTTAAATTTATACAAGCTTTGTGCGTTAGCACTTTAAGCAACA 1740
rRNA_7          TTACAATGCACTTATAGCTTAAATTTATACAGGCTTTGTGCGTTAGCACTTTAAGCAAC- 1739
rRNA_2          TTACAATGCACTTATAGCTTAAATTTATACAAGCTTTGTGCGTTAGCACTTTAAGCAACA 1740
rRNA_5          TTACAATGCACTTATAGCTTAAATTTATACAAGCTTTGTGTGTTAGCACTTTAAGCAACA 1740
rRNA_4          TTACAATGCACTTATAGCTTAAATTTATACAAGCTTTGTGTGTTAGCACTTTAAGCAACA 1740
rRNA_1          -----ACGCATGTGAAGTTTG----TTTGCTGGCGCTGTGCATTAGCACTTTAAGCAAC- 1641
                                                **   ***                    

rRNA_10         GAATAAACTGAACGCATGTGAAGTTTGTTTGTTGGCGCTGTGC----------------- 1665
rRNA_12         GAATAAACTGAACGCATGTGAAGTTTGTTTGTTGGCGACGTGCTTTAGCACTTTAAG--- 1679
rRNA_9          GAATAAACTGAACGCATGTAAAGTTTGTTTGTTGGCGCTGTGCGTTAGCACTTTAAGTAA 1682
rRNA_3          GAAT--------------------TTATTCGTTGGCGCTGTGT----------------- 1645
rRNA_8          ------------------------------------------------------------
rRNA_11         GAAT--------------------TTATTCGTTGGCGCTGTGCT---------------- 1646
rRNA_6          GAATAAACTGAACGCATGTGAAGTTTGTTTGTTGGCGCTGTGCGTTAGCACTTTAAG--- 1797
rRNA_7          ------------------------------------------------------------
rRNA_2          GAATAAACTGAACGCATGTGAAGTTTGTTTGTTGGCGCTGTGCGTTAGCACTTTAAGTAA 1800
rRNA_5          GAATAAACTGAACGCATGTGAAGTTTGTTTGTTGGCGCTGTGCGTTAGCACTTTAAGTAA 1800
rRNA_4          GAATAAACTGAACGCATGTGAAGTTTGTTTGTTGGCGCTGTGCGTTAGCACTTTAAGTAA 1800
rRNA_1          ------------------------------------------------------------
                                                                            

rRNA_10         ------------------------------------------------------------
rRNA_12         ------------------------------------------------------------
rRNA_9          CGGAATAATCTGAGTGAATACGAAGGTTGTTCGTTGACGTGGTGCGTTAGCACTTT-AAG 1741
rRNA_3          ------------------------------------------------------------
rRNA_8          ------------------------------------------------------------
rRNA_11         ------------------------------------------------------------
rRNA_6          ------------------------------------------------------------
rRNA_7          ------------------------------------------------------------
rRNA_2          CGAAATAATCTTAGTGAATACGAAGGTTGTTCGTTGACGTGGTGCATTAGCACTTTTAAG 1860
rRNA_5          CGGAATAATCTGAGTGAATACGAAGGTTGTTCGTTGACGTGGTGCGTTAGCACTTT-AAG 1859
rRNA_4          CGGAATAATCTGAGTGAATACGAAGGTTGTTCGTTGACGTGGTGCGTTAGCACTTT-AAG 1859
rRNA_1          ------------------------------------------------------------
                                                                            

rRNA_10         ---------------GTT-------------AGCACTTTGAAAACTGCATATATATATTT 1697
rRNA_12         CAACGGAATTTATTCGTT-------------AGCACTTTGAAAACTGCATATATAT--TT 1724
rRNA_9          CAACGGAATTTATTCGTTGGTGCCGTGCTTTAGCACTTTGAAAACTGCATATATAT--TT 1799
rRNA_3          ---------------GTT-------------AGCACTTTGAAAACTGCATATATAT--TT 1675
rRNA_8          ---------------GTT-------------AGCACTTTGAAAACTGCATATATATATTT 1635
rRNA_11         ----------------TT-------------AGCACTTTGAAAACTGCATATATAT--TT 1675
rRNA_6          CAACGGAATTTATTCGTTGGCGCCGTGCTTTAGCACTTTGAAAACTGCATATATATATTT 1857
rRNA_7          ----GGAATTTATTCGTTGGTGCCGTGCTTTAGCACTTTGAAAACTGCATATATATATTT 1795
rRNA_2          CAACGGAATTTATTCGTTAGCGCCGTGCTTTAGCACTTTGAAAACTGCATATATAT--TT 1918
rRNA_5          CAACGGAATTTATTCGTTAGCGCCGTGCTTTAGCACTTTGAAAACTGCATATATAT--TT 1917
rRNA_4          CAACGGAATTTATTCGTTAGCGCCGTGCTTTAGCACTTTGAAAACTGCATATATAT--TT 1917
rRNA_1          ----GGAATTTATTCGTTGGCGCTGTGCGTTAGCACTTTGAAAACTGCATATATATATTT 1697
                                **             *************************  **

rRNA_10         AGTGATATGACATCTAATTTGTAATATATAAAGCTGATAACTTTTTAAAATTATCGAAGT 1757
rRNA_12         AGTGATATGACATCTAATTTGTAATATATAAAGCTGATAACTTTTTAAAATTATCGAAGT 1784
rRNA_9          AGTGATATGACATCTAATTTGTAATATATAAAGCTGATAACTTTTTAAAATTATCGAAGT 1859
rRNA_3          AGTGATATGACATCTAATTTGTAATATATAAAGCTGATAACTTTTTAAAATTATCGAAGT 1735
rRNA_8          AGTGATATGACATCTAATTTGTAATATATAAAGCTGATAACTTTTTAAAATTATCGAAGT 1695
rRNA_11         AGTGATATGACATCTAATTTGTAATATATAAAGCTGATAACTTTTTAAAATTATCGAAGT 1735
rRNA_6          AGTGATATGACATCTAATTTGTAATATATAAAGCTGATAACTTTTAAAAATTATC-AAGT 1916
rRNA_7          AGTGATATGACATCTAATTTGTAATATATAAAGCTGATAACTTTTTAAAATTATCGAAGT 1855
rRNA_2          AGTGATATGACATCTAATTTGTAATATATAAAGCTGATAACTTTTTAAAATTATCGAAGT 1978
rRNA_5          AGTGATATGACATCTAATTTGTAATATATAAAGCTGATAACTTTTTAAAATTATCGAAGT 1977
rRNA_4          AGTGATATGACATCTAATTTGTAATATATAAAGCTGATAACTTTTTAAAATTATCGAAGT 1977
rRNA_1          AGTGATATGACATCTAATTTGTAATATATAAAGCTGATAACTTTTTAAAATTATCGAAGT 1757
                ********************************************* ********* ****

rRNA_10         TGATAGCTTCTAATCTATCAAACCTTTTTAACTGGTCAAGTTATTAAGGGTGCAGGGCGG 1817
rRNA_12         TGATAGCTTCTAATCTATCAAACCTTTTTAACTGGTCAAGTTATTAAGGGTGCAGGGCGG 1844
rRNA_9          TGATAGCTTCTAATCTATCAAACCTTTTTAACTGGTCAAGTTATTAAGGGTGCAGGGCGG 1919
rRNA_3          TGATAGCTTCTAATCTATCAAACCTTTTTAACTGGTCAAGTTATTAAGGGTGCAGGGCGG 1795
rRNA_8          TGATAGCTTCTAATCTATCAAACCTTTTTAACTGGTCAAGTTATTAAGGGTGCAGGGCGG 1755
rRNA_11         TGATAGCTTCTAATCTATCAAACCTTTTTAACTGGTCAAGTTATTAAGGGTGCAGGGCGG 1795
rRNA_6          TGATAGACTTTAATCTATCAAACCTTTTTAACTGGTCAAGTTATTAAGGGTGCAGGGCGG 1976
rRNA_7          TGATAGCTTCTAATCTATCAAACCTTTTTAACTGGTCAAGTTATTAAGGGTGCAGGGCGG 1915
rRNA_2          TGATAGCTTCTAATCTATCAAACCTTTTTAACTGGTCAAGTTATTAAGGGTGCAGGGCGG 2038
rRNA_5          TGATAGCTTCTAATCTATCAAACCTTTTTAACTGGTCAAGTTATTAAGGGTGCAGGGCGG 2037
rRNA_4          TGATAGCTTCTAATCTATCAAACCTTTTTAACTGGTCAAGTTATTAAGGGTGCAGGGCGG 2037
rRNA_1          TGATAGCTTCTAATCTATCAAACCTTTTTAACTGGTCAAGTTATTAAGGGTGCAGGGCGG 1817
                ******  * **************************************************

rRNA_10         ATGCCTTGGCACTAGGAGCCGATGAAGGACGTGATAAGCTGCGATAAGCTTCGGGGAGTT 1877
rRNA_12         ATGCCTTGGCACTAGGAGCCGATGAAGGACGTGATAAGCTGCGATAAGCTTCGGGGAGTT 1904
rRNA_9          ATGCCTTGGCACTAGGAGCCGATGAAGGACGTGATAAGCTGCGATAAGCTTCGGGGAGTT 1979
rRNA_3          ATGCCTTGGCACTAGGAGCCGATGAAGGACGTGATAAGCTGCGATAAGCTTCGGGGAGTT 1855
rRNA_8          ATGCCTTGGCACTAGGAGCCGATGAAGGACGTGATAAGCTGCGATAAGCTTCGGGGAGTT 1815
rRNA_11         ATGCCTTGGCACTAGGAGCCGATGAAGGACGTGATAAGCTGCGATAAGCTTCGGGGAGTT 1855
rRNA_6          ATGCCTTGGCACTAGGAGCCGATGAAGGACGTGATAAGCTGCGATAAGCTTCGGGGAGTT 2036
rRNA_7          ATGCCTTGGCACTAGGAGCCGATGAAGGACGTGATAAGCTGCGATAAGCTTCGGGGAGTT 1975
rRNA_2          ATGCCTTGGCACTAGGAGCCGATGAAGGACGTGATAAGCTGCGATAAGCTTCGGGGAGTT 2098
rRNA_5          ATGCCTTGGCACTAGGAGCCGATGAAGGACGTGATAAGCTGCGATAAGCTTCGGGGAGTT 2097
rRNA_4          ATGCCTTGGCACTAGGAGCCGATGAAGGACGTGATAAGCTGCGATAAGCTTCGGGGAGTT 2097
rRNA_1          ATGCCTTGGCACTAGGAGCCGATGAAGGACGTGATAAGCTGCGATAAGCTTCGGGGAGTT 1877
                ************************************************************

rRNA_10         GCACGTAAACTTTGATCCGAAGATTTCCGAATGAGGAAACTCACTTAGAGTAATGTCTAA 1937
rRNA_12         GCACGTAAACTTTGATCCGAAGATTTCCGAATGAGGAAACTCACTTAGAGTAATGTCTAA 1964
rRNA_9          GCACGTAAACTTTGATCCGAAGATTTCCGAATGAGGAAACTCACTTAGAGTAATGTCTAA 2039
rRNA_3          GCACGTAAACTTTGATCCGAAGATTTCCGAATGAGGAAACTCACTTAGAGTAATGTCTAA 1915
rRNA_8          GCACGTAAACTTTGATCCGAAGATTTCCGAATGAGGAAACTCACTTAGAGTAATGTCTAA 1875
rRNA_11         GCACGTAAACTTTGATCCGAAGATTTCCGAATGAGGAAACTCACTTAGAGTAATGTCTAA 1915
rRNA_6          GCACGTAAACTTTGATCCGAAGATTTCCGAATGAGGAAACTCACTTAGAGTAATGTCTAA 2096
rRNA_7          GCACGTAAACTTTGATCCGAAGATTTCCGAATGAGGAAACTCACTTAGAGTAATGTCTAA 2035
rRNA_2          GCACGTAAACTTTGATCCGAAGATTTCCGAATGAGGAAACTCACTTAGAGTAATGTCTAA 2158
rRNA_5          GCACGTAAACTTTGATCCGAAGATTTCCGAATGAGGAAACTCACTTAGAGTAATGTCTAA 2157
rRNA_4          GCACGTAAACTTTGATCCGAAGATTTCCGAATGAGGAAACTCACTTAGAGTAATGTCTAA 2157
rRNA_1          GCACGTAAACTTTGATCCGAAGATTTCCGAATGAGGAAACTCACTTAGAGTAATGTCTAA 1937
                ************************************************************

rRNA_10         GTATCATTAAGTGAATACATAGCTTAATGAGGGGAACTCAGGGAACTGAAACATCTAAGT 1997
rRNA_12         GTATCATTAAGTGAATACATAGCTTAATGAGGGGAACTCAGGGAACTGAAACATCTAAGT 2024
rRNA_9          GTATCATTAAGTGAATACATAGCTTAATGAGGGGAACTCAGGGAACTGAAACATCTAAGT 2099
rRNA_3          GTATCATTAAGTGAATACATAGCTTAATGAGGGGAACTCAGGGAACTGAAACATCTAAGT 1975
rRNA_8          GTATCATTAAGTGAATACATAGCTTAATGAGGGGAACTCAGGGAACTGAAACATCTAAGT 1935
rRNA_11         GTATCATTAAGTGAATACATAGCTTAATGAGGGGAACTCAGGGAACTGAAACATCTAAGT 1975
rRNA_6          GTATCATTAAGTGAATACATAGCTTAATGAGGGGAACTCAGGGAACTGAAACATCTAAGT 2156
rRNA_7          GTATCATTAAGTGAATACATAGCTTAATGAGGGGAACTCAGGGAACTGAAACATCTAAGT 2095
rRNA_2          GTATCATTAAGTGAATACATAGCTTAATGAGGGGAACTCAGGGAACTGAAACATCTAAGT 2218
rRNA_5          GTATCATTAAGTGAATACATAGCTTAATGAGGGGAACTCAGGGAACTGAAACATCTAAGT 2217
rRNA_4          GTATCATTAAGTGAATACATAGCTTAATGAGGGGAACTCAGGGAACTGAAACATCTAAGT 2217
rRNA_1          GTATCATTAAGTGAATACATAGCTTAATGAGGGGAACTCAGGGAACTGAAACATCTAAGT 1997
                ************************************************************

rRNA_10         ACCTGAAGGAAGAGAAAGAAATTCGATTCCGTAAGTAGCGGCGAGCGAACGCGGATTAGC 2057
rRNA_12         ACCTGAAGGAAGAGAAAGAAATTCGATTCCGTAAGTAGCGGCGAGCGAACGCGGATTAGC 2084
rRNA_9          ACCTGAAGGAAGAGAAAGAAATTCGATTCCGTAAGTAGCGGCGAGCGAACGCGGATTAGC 2159
rRNA_3          ACCTGAAGGAAGAGAAAGAAATTCGATTCCGTAAGTAGCGGCGAGCGAACGCGGATTAGC 2035
rRNA_8          ACCTGAAGGAAGAGAAAGAAATTCGATTCCGTAAGTAGCGGCGAGCGAACGCGGATTAGC 1995
rRNA_11         ACCTGAAGGAAGAGAAAGAAATTCGATTCCGTAAGTAGCGGCGAGCGAACGCGGATTAGC 2035
rRNA_6          ACCTGAAGGAAGAGAAAGAAATTCGATTCCGTAAGTAGCGGCGAGCGAACGCGGATTAGC 2216
rRNA_7          ACCTGAAGGAAGAGAAAGAAATTCGATTCCGTAAGTAGCGGCGAGCGAACGCGGATTAGC 2155
rRNA_2          ACCTGAAGGAAGAGAAAGAAATTCGATTCCGTAAGTAGCGGCGAGCGAACGCGGATTAGC 2278
rRNA_5          ACCTGAAGGAAGAGAAAGAAATTCGATTCCGTAAGTAGCGGCGAGCGAACGCGGATTAGC 2277
rRNA_4          ACCTGAAGGAAGAGAAAGAAATTCGATTCCGTAAGTAGCGGCGAGCGAACGCGGATTAGC 2277
rRNA_1          ACCTGAAGGAAGAGAAAGAAATTCGATTCCGTAAGTAGCGGCGAGCGAACGCGGATTAGC 2057
                ************************************************************

rRNA_10         CCAAACCAATAAAGTTTTCTTTATTGGGGTTGCGGACATATCATAACGAAGAGGT-ATCG 2116
rRNA_12         CCAAACCAATAAAGTTTTCTTTATTGGGGTTGCGGACATATCATAACGAAGAGGT-ATCG 2143
rRNA_9          CCAAACCAATAAAGTTTTCTTTATTGGGGTTGAGGACATACCACATATAAGAGGTCATTA 2219
rRNA_3          CCAAACCAATAAAGTTTTCTTTATTGGGGTTGCGGACATATCATAACGAAGAGGT-ATCG 2094
rRNA_8          CCAAACCAATAAAGTTTTCTTTATTGGGGTTGCGGACATATCATAACGAAGAGGT-ATCG 2054
rRNA_11         CCAAACCAATAAAGTTTTCTTTATTGGGGTTGCGGACATATCATAACGAAGAGGT-ATCG 2094
rRNA_6          CCAAACCAATAAAGTTTTCTTTATTGGGGTTGCGGACATATCATAACGAAGAGGT-ATCG 2275
rRNA_7          CCAAACCAATAAAGTTTTCTTTATTGGGGTTGCGGACATATCATAACGAAGAGGT-ATCG 2214
rRNA_2          CCAAACCAATAAAGTTTTCTTTATTGGGGTTGCGGACATATCATAACGAAGAGGT-ATCG 2337
rRNA_5          CCAAACCAATAAAGTTTTCTTTATTGGGGTTGCGGACATATCATAACGAAGAGGT-ATCG 2336
rRNA_4          CCAAACCAATAAAGTTTTCTTTATTGGGGTTGCGGACATATCATAACGAAGAGGT-ATCG 2336
rRNA_1          CCAAACCAATAAAGTTTTCTTTATTGGGGTTGCGGACATATCATAACGAAGAGGT-ATCG 2116
                ******************************** ******* ** *   ******* **  

rRNA_10         TAATTGAAGAGGTTTGGAAAGACCCACCACAGAAGGTAATAGTCCTGTATGTTAAACGAG 2176
rRNA_12         TAATTGAAGAGGTTTGGAAAGACCCACCACAGAAGGTAATAGTCCTGTATGTTAAACGAG 2203
rRNA_9          TAGACGAAGAAGTTTGGAAAAACTCATCATAGAAGGTAATAATCCTGTAGTCAAAATAAT 2279
rRNA_3          TAATTGAAGAGGTTTGGAAAGACCCACCACAGAAGGTAATAGTCCTGTATGTTAAACGAG 2154
rRNA_8          TAATTGAAGAGGTTTGGAAAGACCCACCACAGAAGGTAATAGTCCTGTATGTTAAACGAG 2114
rRNA_11         TAATTGAAGAGGTTTGGAAAGACCCACCACAGAAGGTAATAGTCCTGTATGTTAAACGAG 2154
rRNA_6          TAATTGAAGAGGTTTGGAAAGACCCACCACAGAAGGTAATAGTCCTGTATGTTAAACGAG 2335
rRNA_7          TAATTGAAGAGGTTTGGAAAGACCCACCACAGAAGGTAATAGTCCTGTATGTTAAACGAG 2274
rRNA_2          TAATTGAAGAGGTTTGGAAAGACCCACCACAGAAGGTAATAGTCCTGTATGTTAAACGAG 2397
rRNA_5          TAATTGAAGAGGTTTGGAAAGACCCACCACAGAAGGTAATAGTCCTGTATGTTAAACGAG 2396
rRNA_4          TAATTGAAGAGGTTTGGAAAGACCCACCACAGAAGGTAATAGTCCTGTATGTTAAACGAG 2396
rRNA_1          TAATTGAAGAGGTTTGGAAAGACCCACCACAGAAGGTAATAGTCCTGTATGTTAAACGAG 2176
                **   ***** ********* ** ** ** *********** *******    ***  * 

rRNA_10         AAGACTTTAGATATGATCCAGAGTACCACGGGACACGTGAAACCCTGTGGGAAGCAGGAG 2236
rRNA_12         AAGACTTTAGATATGATCCAGAGTACCACGGGACACGTGAAACCCTGTGGGAAGCAGGAG 2263
rRNA_9          AATTCTTTAGGTATGATCCAGAGTACCACGGGACACGTGAAACCCTGTGGGAAGCAGGAG 2339
rRNA_3          AAGACTTTAGATATGATCCAGAGTACCACGGGACACGTGAAACCCTGTGGGAAGCAGGAG 2214
rRNA_8          AAGACTTTAGATATGATCCAGAGTACCACGGGACACGTGAAACCCTGTGGGAAGCAGGAG 2174
rRNA_11         AAGACTTTAGATATGATCCAGAGTACCACGGGACACGTGAAACCCTGTGGGAAGCAGGAG 2214
rRNA_6          AAGACTTTAGATATGATCCAGAGTACCACGGGACACGTGAAACCCTGTGGGAAGCAGGAG 2395
rRNA_7          AAGACTTTAGATATGATCCAGAGTACCACGGGACACGTGAAACCCTGTGGGAAGCAGGAG 2334
rRNA_2          AAGACTTTAGATATGATCCAGAGTACCACGGGACACGTGAAACCCTGTGGGAAGCAGGAG 2457
rRNA_5          AAGACTTTAGATATGATCCAGAGTACCACGGGACACGTGAAACCCTGTGGGAAGCAGGAG 2456
rRNA_4          AAGACTTTAGATATGATCCAGAGTACCACGGGACACGTGAAACCCTGTGGGAAGCAGGAG 2456
rRNA_1          AAGACTTTAGATATGATCCAGAGTACCACGGGACACGTGAAACCCTGTGGGAAGCAGGAG 2236
                **  ****** *************************************************

rRNA_10         GGACCACCCTCCAAGGCTAAATACTACCTAGTGACCGATAGCGTATAGTACCGTGAGGGA 2296
rRNA_12         GGACCACCCTCCAAGGCTAAATACTACCTAGTGACCGATAGCGTATAGTACCGTGAGGGA 2323
rRNA_9          GGACCACCCTCCAAGGCTAAATACTACCTAGTGACCGATAGCGTATAGTACCGTGAGGGA 2399
rRNA_3          GGACCACCCTCCAAGGCTAAATACTACCTAGTGACCGATAGCGTATAGTACCGTGAGGGA 2274
rRNA_8          GGACCACCCTCCAAGGCTAAATACTACCTAGTGACCGATAGCGTATAGTACCGTGAGGGA 2234
rRNA_11         GGACCACCCTCCAAGGCTAAATACTACCTAGTGACCGATAGCGTATAGTACCGTGAGGGA 2274
rRNA_6          GGACCACCCTCCAAGGCTAAATACTACCTAGTGACCGATAGCGTATAGTACCGTGAGGGA 2455
rRNA_7          GGACCACCCTCCAAGGCTAAATACTACCTAGTGACCGATAGCGTATAGTACCGTGAGGGA 2394
rRNA_2          GGACCACCCTCCAAGGCTAAATACTACCTAGTGACCGATAGCGTATAGTACCGTGAGGGA 2517
rRNA_5          GGACCACCCTCCAAGGCTAAATACTACCTAGTGACCGATAGCGTATAGTACCGTGAGGGA 2516
rRNA_4          GGACCACCCTCCAAGGCTAAATACTACCTAGTGACCGATAGCATATAGTACCGTGAGGGA 2516
rRNA_1          GGACCACCATCCAAGGCTAAATACTACCTAGTGACCGATAGCGTATAGTACCGTGAGGGA 2296
                ******** ********************************* *****************

rRNA_10         AAGGTGAAAAGAACCCCGGGAGGGGAGTGAAATAGAACCTGAAACCCTGCACTTACAAGC 2356
rRNA_12         AAGGTGAAAAGAACCCCGGGAGGGGAGTGAAATAGAACCTGAAACCCTGCACTTACAAGC 2383
rRNA_9          AAGGTGAAAAGAACCCCGGGAGGGGAGTGAAATAGAACCTGAAACCCTGCACTTACAAGC 2459
rRNA_3          AAGGTGAAAAGAACCCCGGGAGGGGAGTGAAATAGAACCTGAAACCCTGCACTTACAAGC 2334
rRNA_8          AAGGTGAAAAGAACCCCGGGAGGGGAGTGAAATAGAACCTGAAACCCTGCACTTACAAGC 2294
rRNA_11         AAGGTGAAAAGAACCCCGGGAGGGGAGTGAAATAGAACCTGAAACCCTGCACTTACAAGC 2334
rRNA_6          AAGGTGAAAAGAACCCCGGGAGGGGAGTGAAATAGAACCTGAAACCCTGCACTTACAAGC 2515
rRNA_7          AAGGTGAAAAGAACCCCGGGAGGGGAGTGAAATAGAACCTGAAACCCTGCACTTACAAGC 2454
rRNA_2          AAGGTGAAAAGAACCCCGGGAGGGGAGTGAAATAGAACCTGAAACCCTGCACTTACAAGC 2577
rRNA_5          AAGGTGAAAAGAACCCCGGGAGGGGAGTGAAATAGAACCTGAAACCCTGCACTTACAAGC 2576
rRNA_4          AAGGTGAAAAGAACCCCGGGAGGGGAGTGAAATAGAACCTGAAACCCTGCACTTACAAGC 2576
rRNA_1          AAGGTGAAAAGAACCCCGGGAGGGGAGTGAAATAGAACCTGAAACCCTGCACTTACAAGC 2356
                ************************************************************

rRNA_10         TGTGGAAGCACATTTCTTGTGTGACCGCGTACTTTTTGTAGAACGGGCCAACGAGTTACG 2416
rRNA_12         TGTGGAAGCACATTTCTTGTGTGACCGCGTACTTTTTGTAGAACGGGCCAACGAGTTACG 2443
rRNA_9          TGTGGAAGCACATTTCTTGTGTGACCGCGTACTTTTTGTAGAACGGGCCAACGAGTTACG 2519
rRNA_3          TGTGGAAGCACATTTCTTGTGTGACCGCGTACTTTTTGTAGAACGGGCCAACGAGTTACG 2394
rRNA_8          TGTGGAAGCACATTTCTTGTGTGACCGCGTACTTTTTGTAGAACGGGCCAACGAGTTACG 2354
rRNA_11         TGTGGAAGCACATTTCTTGTGTGACCGCGTACTTTTTGTAGAACGGGCCAACGAGTTACG 2394
rRNA_6          TGTGGAAGCACATTTCTTGTGTGACCGCGTACTTTTTGTAGAACGGGCCAACGAGTTACG 2575
rRNA_7          TGTGGAAGCACATTTCTTGTGTGACCGCGTACTTTTTGTAGAACGGGCCAACGAGTTACG 2514
rRNA_2          TGTGGAAGCACATTTCTTGTGTGACCGCGTACTTTTTGTAGAACGGGCCAACGAGTTACG 2637
rRNA_5          TGTGGAAGCACATTTCTTGTGTGACCGCGTACTTTTTGTAGAACGGGCCAACGAGTTACG 2636
rRNA_4          TGTGGAAGCACATTTCTTGTGTGACCGCGTACTTTTTGTAGAACGGGCCAACGAGTTACG 2636
rRNA_1          TGTGGAAGCACATTTCTTGTGTGACCGCGTACTTTTTGTAGAACGGGCCAACGAGTTACG 2416
                ************************************************************

rRNA_10         TTAAGTAGCAAGGTTAAGCACTTAAGGTGTGGAGCCGTAGCGAAAGCGAGTTTTAACTGA 2476
rRNA_12         TTAAGTAGCAAGGTTAAGCACTTAAGGTGCGGAGCCGTAGCGAAAGCGAGTTTTAACTGA 2503
rRNA_9          TTAAGTAGCAAGGTTAAGCACTTAAGGTGCGGAGCCGTAGCGAAAGCGAGTTTTAACTGA 2579
rRNA_3          TTAAGTAGCAAGGTTAAGCACTTAAGGTGTGGAGCCGTAGCGAAAGCGAGTTTTAACTGA 2454
rRNA_8          TTAAGTAGCAAGGTTAAGCACTTAAGGTGCGGAGCCGTAGCGAAAGCGAGTTTTAACTGA 2414
rRNA_11         TTAAGTAGCAAGGTTAAGCACTTAAGGTGCGGAGCCGTAGCGAAAGCGAGTTTTAACTGA 2454
rRNA_6          TTAAGTAGCAAGGTTAAGCACTTAAGGTGTGGAGCCGTAGCGAAAGCGAGTTTTAACTGA 2635
rRNA_7          TTAAGTAGCAAGGTTAAGCACTTAAGGTGCGGAGCCGTAGCGAAAGCGAGTTTTAACTGA 2574
rRNA_2          TTAAGTAGCAAGGTTAAGCACTTAAGGTGTGGAGCCGTAGCGAAAGCGAGTTTTAACTGA 2697
rRNA_5          TTAAGTAGCAAGGTTAAGCACTTAAGGTGCGGAGCCGTAGCGAAAGCGAGTTTTAACTGA 2696
rRNA_4          TTAAGTAGCAAGGTTAAGCACTTAAGGTGCGGAGCCGTAGCGAAAGCGAGTTTTAACTGA 2696
rRNA_1          TTAAGTAGCAAGGTTAAGCACTTAAGGTGTGGAGCCGTAGCGAAAGCGAGTTTTAACTGA 2476
                ***************************** ******************************

rRNA_10         GCGTTCAGTTACTTGACGTAGACCCGAAACCGGGCGACCTACCCATGAGCAGGATGAAGC 2536
rRNA_12         GCGTTTAGTTACTTGACGTAGACCCGAAACCGGGCGACCTACCCATGAGCAGGATGAAGC 2563
rRNA_9          GCGTTCAGTTACTTGACGTAGACCCGAAACCGGGCGACCTACCCATGAGCAGGATGAAGC 2639
rRNA_3          GCGTTCAGTTACTTGACGTAGACCCGAAACCGGGCGACCTACCCATGAGCAGGATGAAGC 2514
rRNA_8          GCGTTCAGTTACTTGACGTAGACCCGAAACCGGGCGACCTACCCATGAGCAGGATGAAGC 2474
rRNA_11         GCGTTCAGTTACTTGACGTAGACCCGAAACCGGGCGACCTACCCATGAGCAGGATGAAGC 2514
rRNA_6          GCGTTCAGTTACTTGACGTAGACCCGAAACCGGGCGACCTACCCATGAGCAGGATGAAGC 2695
rRNA_7          GCGTTCAGTTACTTGACGTAGACCCGAAACCGGGCGACCTACCCATGAGCAGGATGAAGC 2634
rRNA_2          GCGTTCAGTTACTTGACGTAGACCCGAAACCGGGCGACCTACCCATGAGCAGGATGAAGC 2757
rRNA_5          GCGTTCAGTTACTTGACGTAGACCCGAAACCGGGCGACCTACCCATGAGCAGGATGAAGC 2756
rRNA_4          GCGTTCAGTTACTTGACGTAGACCCGAAACCGGGCGACCTACCCATGAGCAGGATGAAGC 2756
rRNA_1          GCGTTCAGTTACTTGACGTAGACCCGAAACCGGGCGACCTACCCATGAGCAGGATGAAGC 2536
                ***** ******************************************************

rRNA_10         GAAAGTAAAATTTCGTGGAGGTCCGAACCCACGAGCGTTGAAAAGCTCGGGGATGACTTG 2596
rRNA_12         GAAAGTAAAATTTCGTGGAGGTCCGAACCCACGAGCGTTGAAAAGCTCGGGGATGACTTG 2623
rRNA_9          GAAAGTAAAATTTCGTGGAGGTCCGAACCCACGAGCGTTGAAAAGCTCGGGGATGACTTG 2699
rRNA_3          GAAAGTAAAATTTCGTGGAGGTCCGAACCCACGAGCGTTGAAAAGCTCGGGGATGACTTG 2574
rRNA_8          GAAAGTAAAATTTCGTGGAGGTCCGAACCCACGAGCGTTGAAAAGCTCGGGGATGACTTG 2534
rRNA_11         GAAAGTAAAATTTCGTGGAGGTCCGAACCCACGAGCGTTGAAAAGCTCGGGGATGACTTG 2574
rRNA_6          GAAAGTAAAATTTCGTGGAGGTCCGAACCCACGAGCGTTGAAAAGCTCGGGGATGACTTG 2755
rRNA_7          GAAAGTAAAATTTCGTGGAGGTCCGAACCCACGAGCGTTGAAAAGCTCGGGGATGACTTG 2694
rRNA_2          GAAAGTAAAATTTCGTGGAGGTCCGAACCCACGAGCGTTGAAAAGCTCGGGGATGACTTG 2817
rRNA_5          GAAAGTAAAATTTCGTGGAGGTCCGAACCCACGAGCGTTGAAAAGCTCGGGGATGACTTG 2816
rRNA_4          GAAAGTAAAATTTCGTGGAGGTCCGAACCCACGAGCGTTGAAAAGCTCGGGGATGACTTG 2816
rRNA_1          GAAAGTAAAATTTCGTGGAGGTCCGAACCCACGAGCGTTGAAAAGCTCGGGGATGACTTG 2596
                ************************************************************

rRNA_10         TGGGTAGCGGTGAAATTCCAATCGAGCCCGGAGATAGCTGGTTCTCCCCGAAATAGCTTT 2656
rRNA_12         TGGGTAGCGGTGAAATTCCAATCGAGCCCGGAGATAGCTGGTTCTCCCCGAAATAGCTTT 2683
rRNA_9          TGGGTAGCGGTGAAATTCCAATCGAGCCCGGAGATAGCTGGTTCTCCCCGAAATAGCTTT 2759
rRNA_3          TGGGTAGCGGTGAAATTCCAATCGAGCCCGGAGATAGCTGGTTCTCCCCGAAATAGCTTT 2634
rRNA_8          TGGGTAGCGGTGAAATTCCAATCGAGCCCGGAGATAGCTGGTTCTCCCCGAAATAGCTTT 2594
rRNA_11         TGGGTAGCGGTGAAATTCCAATCGAGCCCGGAGATAGCTGGTTCTCCCCGAAATAGCTTT 2634
rRNA_6          TGGGTAGCGGTGAAATTCCAATCGAGCCCGGAGATAGCTGGTTCTCCCCGAAATAGCTTT 2815
rRNA_7          TGGGTAGCGGTGAAATTCCAATCGAGCCCGGAGATAGCTGGTTCTCCCCGAAATAGCTTT 2754
rRNA_2          TGGGTAGCGGTGAAATTCCAATCGAGCCCGGAGATAGCTGGTTCTCCCCGAAATAGCTTT 2877
rRNA_5          TGGGTAGCGGTGAAATTCCAATCGAGCCCGGAGATAGCTGGTTCTCCCCGAAATAGCTTT 2876
rRNA_4          TGGGTAGCGGTGAAATTCCAATCGAGCCCGGAGATAGCTGGTTCTCCCCGAAATAGCTTT 2876
rRNA_1          TGGGTAGCGGTGAAATTCCAATCGAGCCCGGAGATAGCTGGTTCTCCCCGAAATAGCTTT 2656
                ************************************************************

rRNA_10         AGGGCTAGCCTCAAGGTGAGAGATACGGAGGTAGAGCACTGAATGTCCTAGGGGGTATTG 2716
rRNA_12         AGGGCTAGCCTCAAGGTGAGAGATACGGAGGTAGAGCACTGAATGTCCTAGGGGGTATTG 2743
rRNA_9          AGGGCTAGCCTCAAGGTGAGAGATACGGAGGTAGAGCACTGAATGTCCTAGGGGGTATTG 2819
rRNA_3          AGGGCTAGCCTCAAGGTGAGAGATACGGAGGTAGAGCACTGAATGTCCTAGGGGGTATTG 2694
rRNA_8          AGGGCTAGCCTCAAGGTGAGAGATACGGAGGTAGAGCACTGAATGTCCTAGGGGGTATTG 2654
rRNA_11         AGGGCTAGCCTCAAGGTGAGAGATACGGAGGTAGAGCACTGAATGTCCTAGGGGGTATTG 2694
rRNA_6          AGGGCTAGCCTCAAGGTGAGAGATACGGAGGTAGAGCACTGAATGTCCTAGGGGGTATTG 2875
rRNA_7          AGGGCTAGCCTCAAGGTGAGAGATACGGAGGTAGAGCACTGAATGTCCTAGGGGGTATTG 2814
rRNA_2          AGGGCTAGCCTCAAGGTGAGAGATACGGAGGTAGAGCACTGAATGTCCTAGGGGGTATTG 2937
rRNA_5          AGGGCTAGCCTCAAGGTGAGAGATACGGAGGTAGAGCACTGAATGTCCTAGGGGGTATTG 2936
rRNA_4          AGGGCTAGCCTCAAGGTGAGAGATACGGAGGTAGAGCACTGAATGTCCTAGGGGGTATTG 2936
rRNA_1          AGGGCTAGCCTCAAGGTGAGAGATACGGAGGTAGAGCACTGAATGTCCTAGGGGGTATTG 2716
                ************************************************************

rRNA_10         CACCTACCGAAGACTATCAAACTCCGAATGCCGTCATCTTATACTTGGGAGTCAGACTGT 2776
rRNA_12         CACCTACCGAAGACTATCAAACTCCGAATGCCGTCATCTTATACTTGGGAGTCAGACTGT 2803
rRNA_9          CACCTACCGAAGACTATCAAACTCCGAATGCCGTCATCTTATACTTGGGAGTCAGACTGT 2879
rRNA_3          CACCTACCGAAGACTATCAAACTCCGAATGCCGTCATCTTATACTTGGGAGTCAGACTGT 2754
rRNA_8          CACCTACCGAAGACTATCAAACTCCGAATGCCGTCATCTTATACTTGGGAGTCAGACTGT 2714
rRNA_11         CACCTACCGAAGACTATCAAACTCCGAATGCCGTCATCTTATACTTGGGAGTCAGACTGT 2754
rRNA_6          CACCTACCGAAGACTATCAAACTCCGAATGCCGTCATCTTATACTTGGGAGTCAGACTGT 2935
rRNA_7          CACCTACCGAAGACTATCAAACTCCGAATGCCGTCATCTTATACTTGGGAGTCAGACTGT 2874
rRNA_2          CACCTACCGAAGACTATCAAACTCCGAATGCCGTCATCTTATACTTGGGAGTCAGACTGT 2997
rRNA_5          CACCTACCGAAGACTATCAAACTCCGAATGCCGTCATCTTATACTTGGGAGTCAGACTGT 2996
rRNA_4          CACCTACCGAAGACTATCAAACTCCGAATGCCGTCATCTTATACTTGGGAGTCAGACTGT 2996
rRNA_1          CACCTACCGAAGACTATCAAACTCCGAATGCCGTCATCTTATACTTGGGAGTCAGACTGT 2776
                ************************************************************

rRNA_10         GGGTGATAAGATTCATAGTCGAAAGGGCAACAGCCCAGATCGTCAGCTAAGGTCCCTAAA 2836
rRNA_12         GGGTGATAAGATTCATAGTCGAAAGGGCAACAGCCCAGATCGTCAGCTAAGGTCCCTAAA 2863
rRNA_9          GGGTGATAAGATTCATAGTCGAAAGGGCAACAGCCCAGATCGTCAGCTAAGGTCCCTAAA 2939
rRNA_3          GGGTGATAAGATTCATAGTCGAAAGGGCAACAGCCCAGATCGTCAGCTAAGGTCCCTAAA 2814
rRNA_8          GGGTGATAAGATTCATAGTCGAAAGGGCAACAGCCCAGATCGTCAGCTAAGGTCCCTAAA 2774
rRNA_11         GGGTGATAAGATTCATAGTCGAAAGGGCAACAGCCCAGATCGTCAGCTAAGGTCCCTAAA 2814
rRNA_6          GGGTGATAAGATTCATAGTCGAAAGGGCAACAGCCCAGATCGTCAGCTAAGGTCCCTAAA 2995
rRNA_7          GGGTGATAAGATTCATAGTCGAAAGGGCAACAGCCCAGATCGTCAGCTAAGGTCCCTAAA 2934
rRNA_2          GGGTGATAAGATTCATAGTCGAAAGGGCAACAGCCCAGATCGTCAGCTAAGGTCCCTAAA 3057
rRNA_5          GGGTGATAAGATTCATAGTCGAAAGGGCAACAGCCCAGATCGTCAGCTAAGGTCCCTAAA 3056
rRNA_4          GGGTGATAAGATTCATAGTCGAAAGGGCAACAGCCCAGATCGTCAGCTAAGGTCCCTAAA 3056
rRNA_1          GGGTGATAAGATTCATAGTCGAAAGGGCAACAGCCCAGATCGTCAGCTAAGGTCCCTAAA 2836
                ************************************************************

rRNA_10         TGTAAGTTAAGTGGTAAAGGATGTGGGATTGCACAGACAACCAGGATGTTGGCTTAGAAG 2896
rRNA_12         TGTAAGTTAAGTGGTAAAGGATGTGGGATTGCACAGACAACCAGGATGTTGGCTTAGAAG 2923
rRNA_9          TGTAAGTTAAGTGGTAAAGGATGTGGGATTGCACAGACAACCAGGATGTTGGCTTAGAAG 2999
rRNA_3          TGTAAGTTAAGTGGTAAAGGATGTGGGATTGCACAGACAACCAGGATGTTGGCTTAGAAG 2874
rRNA_8          TGTAAGTTAAGTGGTAAAGGATGTGGGATTGCACAGACAACCAGGATGTTGGCTTAGAAG 2834
rRNA_11         TGTAAGTTAAGTGGTAAAGGATGTGGGATTGCACAGACAACCAGGATGTTGGCTTAGAAG 2874
rRNA_6          TGTAAGTTAAGTGGTAAAGGATGTGGGATTGCACAGACAACCAGGATGTTGGCTTAGAAG 3055
rRNA_7          TGTAAGTTAAGTGGTAAAGGATGTGGGATTGCACAGACAACCAGGATGTTGGCTTAGAAG 2994
rRNA_2          TGTAAGTTAAGTGGTAAAGGATGTGGGATTGCACAGACAACCAGGATGTTGGCTTAGAAG 3117
rRNA_5          TGTAAGTTAAGTGGTAAAGGATGTGGGATTGCACAGACAACCAGGATGTTGGCTTAGAAG 3116
rRNA_4          TGTAAGTTAAGTGGTAAAGGATGTGGGATTGCACAGACAACCAGGATGTTGGCTTAGAAG 3116
rRNA_1          TGTAAGTTAAGTGGTAAAGGATGTGGGATTGCACAGACAACCAGGATGTTGGCTTAGAAG 2896
                ************************************************************

rRNA_10         CAGCCACTCATTCAAAGAGTGCGTAATAGCTCACTGGTCGAGTGATCCTGCGCCGAAGAT 2956
rRNA_12         CAGCCACTCATTCAAAGAGTGCGTAATAGCTCACTGGTCGAGTGATCCTGCGCCGAAGAT 2983
rRNA_9          CAGCCACTCATTCAAAGAGTGCGTAATAGCTCACTGGTCGAGTGATCCTGCGCCGAAGAT 3059
rRNA_3          CAGCCACTCATTCAAAGAGTGCGTAATAGCTCACTGGTCGAGTGATCCTGCGCCGAAGAT 2934
rRNA_8          CAGCCACTCATTCAAAGAGTGCGTAATAGCTCACTGGTCGAGTGATCCTGCGCCGAAGAT 2894
rRNA_11         CAGCCACTCATTCAAAGAGTGCGTAATAGCTCACTGGTCGAGTGATCCTGCGCCGAAGAT 2934
rRNA_6          CAGCCACTCATTCAAAGAGTGCGTAATAGCTCACTGGTCGAGTGATCCTGCGCCGAAGAT 3115
rRNA_7          CAGCCACTCATTCAAAGAGTGCGTAATAGCTCACTGGTCGAGTGATCCTGCGCCGAAGAT 3054
rRNA_2          CAGCCACTCATTCAAAGAGTGCGTAATAGCTCACTGGTCGAGTGATCCTGCGCCGAAGAT 3177
rRNA_5          CAGCCACTCATTCAAAGAGTGCGTAATAGCTCACTGGTCGAGTGATCCTGCGCCGAAGAT 3176
rRNA_4          CAGCCACTCATTCAAAGAGTGCGTAATAGCTCACTGGTCGAGTGATCCTGCGCCGAAGAT 3176
rRNA_1          CAGCCACTCATTCAAAGAGTGCGTAATAGCTCACTGGTCGAGTGATCCTGCGCCGAAGAT 2956
                ************************************************************

rRNA_10         TTCCGGGGCTAAAACTTACTACCGAAGCTACGGCATCAGTAATGATGGGTAGGGGAGCTT 3016
rRNA_12         TTCCGGGGCTAAAACTTACTACCGAAGCTACGGCATCAGTAATGATGGGTAGGGGAGCTT 3043
rRNA_9          TTCCGGGGCTAAAACTTACTACCGAAGCTACGGCATCAGTAATGATGGGTAGGGGAGCTT 3119
rRNA_3          TTCCGGGGCTAAAACTTACTACCGAAGCTACGGCATCAGTAATGATGGGTAGGGGAGCTT 2994
rRNA_8          TTCCGGGGCTAAAACTTACTACCGAAGCTACGGCATCAGTAATGATGGGTAGGGGAGCTT 2954
rRNA_11         TTCCGGGGCTAAAACTTACTACCGAAGCTACGGCATCAGTAATGATGGGTAGGGGAGCTT 2994
rRNA_6          TTCCGGGGCTAAAACTTACTACCGAAGCTACGGCATCAGTAATGATGGGTAGGGGAGCTT 3175
rRNA_7          TTCCGGGGCTAAAACTTACTACCGAAGCTACGGCATCAGTAATGATGGGTAGGGGAGCTT 3114
rRNA_2          TTCCGGGGCTAAAACTTACTACCGAAGCTACGGCATCAGTAATGATGGGTAGGGGAGCTT 3237
rRNA_5          TTCCGGGGCTAAAACTTACTACCGAAGCTACGGCATCAGTAATGATGGGTAGGGGAGCTT 3236
rRNA_4          TTCCGGGGCTAAAACTTACTACCGAAGCTACGGCATCAGTAATGATGGGTAGGGGAGCTT 3236
rRNA_1          TTCCGGGGCTAAAACTTACTACCGAAGCTACGGCATCAGTAATGATGGGTAGGGGAGCTT 3016
                ************************************************************

rRNA_10         CCCATACGGGTTGAAGCATGACCGTAAGGACATGTGGACAGTATGGGAGTGAGAATGTTG 3076
rRNA_12         CCCATACGGGTTGAAGCATGACCGTAAGGACATGTGGACAGTATGGGAGTGAGAATGTTG 3103
rRNA_9          CCCATACGGGTTGAAGCATGACCGTAAGGACATGTGGACAGTATGGGAGTGAGAATGTTG 3179
rRNA_3          CCCATACGGGTTGAAGCATGACCGTAAGGACATGTGGACAGTATGGGAGTGAGAATGTTG 3054
rRNA_8          CCCATACGGGTTGAAGCATGACCGTAAGGACATGTGGACAGTATGGGAGTGAGAATGTTG 3014
rRNA_11         CCCATACGGGTTGAAGCATGACCGTAAGGACATGTGGACAGTATGGGAGTGAGAATGTTG 3054
rRNA_6          CCCATACGGGTTGAAGCATGACCGTAAGGACATGTGGACAGTATGGGAGTGAGAATGTTG 3235
rRNA_7          CCCATACGGGTTGAAGCATGACCGTAAGGACATGTGGACAGTATGGGAGTGAGAATGTTG 3174
rRNA_2          CCCATACGGGTTGAAGCATGACCGTAAGGACATGTGGACAGTATGGGAGTGAGAATGTTG 3297
rRNA_5          CCCATACGGGTTGAAGCATGACCGTAAGGACATGTGGACAGTATGGGAGTGAGAATGTTG 3296
rRNA_4          CCCATACGGGTTGAAGCATGACCGTAAGGACATGTGGACAGTATGGGAGTGAGAATGTTG 3296
rRNA_1          CCCATACGGGTTGAAGCATGACCGTAAGGACATGTGGACAGTATGGGAGTGAGAATGTTG 3076
                ************************************************************

rRNA_10         GCATGAGTAGCGAGATGTGGGTGGGAATCCCACAGGCCGTAAACCCAAGGTTTCCAGGGG 3136
rRNA_12         GCATGAGTAGCGAGATGTGGGTGAGAATCCCACAGGCCGTAAACCCAAGGTTTCCAGGGG 3163
rRNA_9          GCATGAGTAGCGAGATGTGGGTGAGAATCCCACAGGCCGTAAACCCAAGGTTTCCAGGGG 3239
rRNA_3          GCATGAGTAGCGAGATGTGGGTGAGAATCCCACAGGCCGTAAACCCAAGGTTTCCAGGGG 3114
rRNA_8          GCATGAGTAGCGAGATGTGGGTGAGAATCCCACAGGCCGTAAACCCAAGGTTTCCAGGGG 3074
rRNA_11         GCATGAGTAGCGAGATGTGGGTGAGAATCCCACAGGCCGTAAACCCAAGGTTTCCAGGGG 3114
rRNA_6          GCATGAGTAGCGAGATGTGGGTGAGAATCCCACAGGCCGTAAACCCAAGGTTTCCAGGGG 3295
rRNA_7          GCATGAGTAGCGAGATGTGGGTGAGAATCCCACAGGCCGTAAACCCAAGGTTTCCAGGGG 3234
rRNA_2          GCATGAGTAGCGAGATGTGGGTGAGAATCCCACAGGCCGTAAACCCAAGGTTTCCAGGGG 3357
rRNA_5          GCATGAGTAGCGAGATGTGGGTGAGAATCCCACAGGCCGTAAACCCAAGGTTTCCAGGGG 3356
rRNA_4          GCATGAGTAGCGAGATGTGGGTGAGAATCCCACAGGCCGTAAACCCAAGGTTTCCAGGGG 3356
rRNA_1          GCATGAGTAGCGAGATGTGGGTGAGAATCCCACAGGCCGTAAACCCAAGGTTTCCAGGGG 3136
                *********************** ************************************

rRNA_10         AAGGTTCGTCCGCCCTGGGTTAGTCGGGACCTAAGCTGAGGCCGAAAGGCGTAGGTGATG 3196
rRNA_12         AAGGTTCGTCCGCCCTGGGTTAGTCGGGACCTAAGCTGAGGCCGAAAGGCGTAGGTGATG 3223
rRNA_9          AAGGTTCGTCCGCCCTGGGTTAGTCGGGACCTAAGCTGAGGCCGAAAGGCGTAGGTGATG 3299
rRNA_3          AAGGTTCGTCCGCCCTGGGTTAGTCGGGACCTAAGCTGAGGCCGAAAGGCGTAGGTGATG 3174
rRNA_8          AAGGTTCGTCTGCCCTGGGTTAGTCGGGACCTAAGCTGAGGCCGAAAGGCGTAGGTGATG 3134
rRNA_11         AAGGTTCGTCCGCCCTGGGTTAGTCGGGACCTAAGCTGAGGCCGAAAGGCGTAGGTGATG 3174
rRNA_6          AAGGTTCGTCCGCCCTGGGTTAGTCGGGACCTAAGCTGAGGCCGAAAGGCGTAGGTGATG 3355
rRNA_7          AAGGTTCGTCCGCCCTGGGTTAGTCGGGACCTAAGCTGAGGCCGAAAGGCGTAGGTGATG 3294
rRNA_2          AAGGTTCGTCCGCCCTGGGTTAGTCGGGACCTAAGCTGAGGCCGAAAGGCGTAGGTGATG 3417
rRNA_5          AAGGTTCGTCCGCCCTGGGTTAGTCGGGACCTAAGCTGAGGCCGAAAGGCGTAGGTGATG 3416
rRNA_4          AAGGTTCGTCCGCCCTGGGTTAGTCGGGACCTAAGCTGAGGCCGAAAGGCGTAGGTGATG 3416
rRNA_1          AAGGTTCGTCCGCCCTGGGTTAGTCGGGACCTAAGCTGAGGCCGAAAGGCGTAGGTGATG 3196
                ********** *************************************************

rRNA_10         GACAACAGGTTGATATTCCTGTACTACCGATAACCATTTGAGAGAAGGGATGACACAGTA 3256
rRNA_12         GACAACAGGTTGATATTCCTGTACTACCGATAACCGTTTGAGAGATGGGATGACACAGTA 3283
rRNA_9          GACAACAGGTTGATATTCCTGTACTACCGATAACCGTTTGAGAGAAGGGATGACACAGTA 3359
rRNA_3          GACAACAGGTTGATATTCCTGTACTACCGATAACCGTTTGAGAGAAGGGATGACACAGTA 3234
rRNA_8          GACAACAGGTTGATATTCCTGTACTACCGATAACCGTTTGAGAGATGGGATGACACAGTA 3194
rRNA_11         GACAACAGGTTGATATTCCTGTACTACCGATAACCGTTTGAGAGAAGGGATGACACAGTA 3234
rRNA_6          GACAACAGGTTGATATTCCTGTACTACCGATAACCGTTTGAGAGATGGGATGACACAGTA 3415
rRNA_7          GACAACAGGTTGATATTCCTGTACTACCGATAACCGTTTGAGAGAAGGGATGACACAGTA 3354
rRNA_2          GACAACAGGTTGATATTCCTGTACTACCGATAACCGTTTGAGAGAAGGGATGACACAGTA 3477
rRNA_5          GACAACAGGTTGATATTCCTGTACTACCGATAACCGTTTGAGAGAAGGGATGACACAGTA 3476
rRNA_4          GACAACAGGTTGATATTCCTGTACTACCGATAACCGTTTGAGAGAAGGGATGACACAGTA 3476
rRNA_1          GACAACAGGTTGATATTCCTGTACTACCGATAACCGTTTGAGAGAAGGGATGACACAGTA 3256
                *********************************** ********* **************

rRNA_10         GGATAAGCTAAGCACACTGTTGGTTATGTGTGCCCAAGCATTGAGGCAGTCAAAGTAGGC 3316
rRNA_12         GGATAAGCTAAGCACACTGTTGGTTATGTGTGCCCAAGCATTGAGGCAGTCAAAGTAGGC 3343
rRNA_9          GGATAAGCTAAGCACACTGTTGGTTATGTGTGCCCAAGCATTGAGGCAGTCAAAGTAGGC 3419
rRNA_3          GGATAAGCTAAGCACACTGTTGGTTATGTGTGCCCAAGCATTGAGGCAGTCAAAGTAGGC 3294
rRNA_8          GGATAAGCTAAGCACACTGTTGGTTATGTGTGCCCAAGCATTGAGGCAGTCAAAGTAGGC 3254
rRNA_11         GGATAAGCTAAGCACACTGTTGGTTATGTGTGCCCAAGCATTGAGGCAGTCAAAGTAGGC 3294
rRNA_6          GGATAAGCTAAGCACACTGTTGGTTATGTGTGCCCAAGCATTGAGGCAGTCAAAGTAGGT 3475
rRNA_7          GGATAAGCTAAGCACACTGTTGGTTATGTGTGCCCAAGCATTGAGGCAGTCAAAGTAGGC 3414
rRNA_2          GGATAAGCTAAGCACACTGTTGGTTATGTGTGCCCAAGCATTGAGGCAGTCAAAGTAGGC 3537
rRNA_5          GGATAAGCTAAGCACACTGTTGGTTATGTGTGCCCAAGCATTGAGGCAGTCAAAGTAGGC 3536
rRNA_4          GGATAAGCTAAGCACACTGTTGGTTATGTGTGCCCAAGCATTGAGGCAGTCAAAGTAGGC 3536
rRNA_1          GGATAAGCTAAGCACACTGTTGGTTATGTGTGCCCAAGCATTGAGGCAGTCAAAGTAGGC 3316
                *********************************************************** 

rRNA_10         AAATCCGCTTTGATAATGCTGGGATGTGATGGGGAGCGAAATTTAGTAGCGAAGTAGCTG 3376
rRNA_12         AAATCCGCTTTGATAATGCTGGGATGTGATGGGGAGCGAAATTTAGTAGCGAAGTAGCTG 3403
rRNA_9          AAATCCGCTTTGATAATGCTGGGATGTGATGGGGAGCGAAATTTAGTAGCGAAGTAGCTG 3479
rRNA_3          AAATCCGCTTTGATAATGCTGGGATGTGATGGGGAGCGAAATTTAGTAGCGAAGTAGCTG 3354
rRNA_8          AAATCCGCTTTGATAATGCTGGGATGTGATGGGGAGCGAAATTTAGTAGCGAAGTAGCTG 3314
rRNA_11         AAATCCGCTTTGATAATGCTGGGATGTGATGGGGAGCGAAATTTAGTAGCGAAGTAGCTG 3354
rRNA_6          AAATCCGCTTTGATAATGCTGGGATGTGATGGGGAGCGAAATTTAGTAGCGAAGTAGCTG 3535
rRNA_7          AAATCCGCTTTGATAATGCTGGGATGTGATGGGGAGCGAAATTTAGTAGCGAAGTAGCTG 3474
rRNA_2          AAATCCGCTTTGATAATGCTGGGATGTGATGGGGAGCGAAATTTAGTAGCGAAGTAGCTG 3597
rRNA_5          AAATCCGCTTTGATAATGCTGGGATGTGATGGGGAGCGAAATTTAGTAGCGAAGTAGCTG 3596
rRNA_4          AAATCCGCTTTGATAATGCTGGGATGTGATGGGGAGCGAAATTTAGTAGCGAAGTAGCTG 3596
rRNA_1          AAATCCGCTTTGATAATGCTGGGATGTGATGGGGAGCGAAATTTAGTAGCGAAGTAGCTG 3376
                ************************************************************

rRNA_10         ATTTCACACTGTCAAGAAAAGTCTCTATCGAGGTTAAAGGTACCCGTACCGCAAACCGAC 3436
rRNA_12         ATTTCACACTGTCAAGAAAAGTCTCTATCGAGGTTAAAGGTACCCGTACCGCAAACCGAC 3463
rRNA_9          ATTTCACACTGTCAAGAAAAGTCTCTATCGAGGTTAAAGGTACCCGTACCGCAAACCGAC 3539
rRNA_3          ATTTCACACTGTCAAGAAAAGTCTCTATCGAGGTTAAAGGTACCCGTACCGCAAACCGAC 3414
rRNA_8          ATTTCACACTGTCAAGAAAAGTCTCTATCGAGGTTAAAGGTACCCGTACCGCAAACCGAC 3374
rRNA_11         ATTTCACACTGTCAAGAAAAGTCTCTATCGAGGTTAAAGGTACCCGTACCGCAAACCGAC 3414
rRNA_6          ATTTCACACTGTCAAGAAAAGTCTCTATCGAGGTTAAAGGTACCCGTACCGCAAACCGAC 3595
rRNA_7          ATTTCACACTGTCAAGAAAAGTCTCTATCGAGGTTAAAGGTACCCGTACCGCAAACCGAC 3534
rRNA_2          ATTTCACACTGTCAAGAAAAGTCTCTATCGAGGTTAAAGGTACCCGTACCGCAAACCGAC 3657
rRNA_5          ATTTCACACTGTCAAGAAAAGTCTCTATCGAGGTTAAAGGTACCCGTACCGCAAACCGAC 3656
rRNA_4          ATTTCACACTGTCAAGAAAAGTCTCTATCGAGGTTAAAGGTACCCGTACCGCAAACCGAC 3656
rRNA_1          ATTTCACACTGTCAAGAAAAGTCTCTATCGAGGTTAAAGGTACCCGTACCGCAAACCGAC 3436
                ************************************************************

rRNA_10         ACAGGTGGGTGAGGAGAGTATCCTAAGGCCAGCGAGAGAACTGTTGTTAAGGAACTCGGC 3496
rRNA_12         ACAGGTGGGTGAGGAGAGTATCCTAAGGCCAGCGAGAGAACTGTTGTTAAGGAACTCGGC 3523
rRNA_9          ACAGGTGGGTGAGGAGAGTATCCTAAGGCCAGCGAGAGAACTGTTGTTAAGGAACTCGGC 3599
rRNA_3          ACAGGTGGGTGAGGAGAGTATCCTAAGGCCAGCGAGAGAACTGTTGTTAAGGAACTCGGC 3474
rRNA_8          ACAGGTGGGTGAGGAGAGTATCCTAAGGCCAGCGAGAGAACTGTTGTTAAGGAACTCGGC 3434
rRNA_11         ACAGGTGGGTGAGGAGAGTATCCTAAGGCCAGCGAGAGAACTGTTGTTAAGGAACTCGGC 3474
rRNA_6          ACAGGTGGGTGAGGAGAGTATCCTAAGGCCAGCGAGAGAACTGTTGTTAAGGAACTCGGC 3655
rRNA_7          ACAGGTGGGTGAGGAGAGTATCCTAAGGCCAGCGAGAGAACTGTTGTTAAGGAACTCGGC 3594
rRNA_2          ACAGGTGGGTGAGGAGAGTATCCTAAGGCCAGCGAGAGAACTGTTGTTAAGGAACTCGGC 3717
rRNA_5          ACAGGTGGGTGAGGAGAGTATCCTAAGGCCAGCGAGAGAACTGTTGTTAAGGAACTCGGC 3716
rRNA_4          ACAGGTGGGTGAGGAGAGTATCCTAAGGCCAGCGAGAGAACTGTTGTTAAGGAACTCGGC 3716
rRNA_1          ACAGGTGGGTGAGGAGAGTATCCTAAGGCCAGCGAGAGAACTGTTGTTAAGGAACTCGGC 3496
                ************************************************************

rRNA_10         AAAATGACCCCGTAACTTAGGGATAAGGGGTGCCACCATCAGGTGGCCGCAGAGAATAGG 3556
rRNA_12         AAAATGACCCCGTAACTTAGGGATAAGGGGTGCCACCATCAGGTGGCCGCAGAGAATAGG 3583
rRNA_9          AAAATGACCCCGTAACTTAGGGATAAGGGGTGCCACCATCAGGTGGCCGCAGAGAATAGG 3659
rRNA_3          AAAATGACCCCGTAACTTAGGGATAAGGGGTGCCACCATCAGGTGGCCGCAGAGAATAGG 3534
rRNA_8          AAAATGACCCCGTAACTTAGGGATAAGGGGTGCCACCATCAGGTGGCCGCAGAGAATAGG 3494
rRNA_11         AAAATGACCCCGTAACTTAGGGATAAGGGGTGCCACCATCAGGTGGCCGCAGAGAATAGG 3534
rRNA_6          AAAATGACCCCGTAACTTAGGGATAAGGGGTGCCACCATCAGGTGGCCGCAGAGAATAGG 3715
rRNA_7          AAAATGACCCCGTAACTTAGGGATAAGGGGTGCCACCATCAGGTGGCCGCAGAGAATAGG 3654
rRNA_2          AAAATGACCCCGTAACTTAGGGATAAGGGGTGCCACCATCAGGTGGCCGCAGAGAATAGG 3777
rRNA_5          AAAATGACCCCGTAACTTAGGGATAAGGGGTGCCACCATCAGGTGGCCGCAGAGAATAGG 3776
rRNA_4          AAAATGACCCCGTAACTTAGGGATAAGGGGTGCCACCATCAGGTGGCCGCAGAGAATAGG 3776
rRNA_1          AAAATGACCCCGTAACTTAGGGATAAGGGGTGCCACCATCAGGTGGCCGCAGAGAATAGG 3556
                ************************************************************

rRNA_10         CCCAAGCGACTGTTTACCAAAAACATAGGTTTCTGCTAAGTCGCAAGACGATGTATAGGA 3616
rRNA_12         CCCAAGCGACTGTTTACCAAAAACATAGGTTTCTGCTAAGTCGCAAGACGATGTATAGGA 3643
rRNA_9          CCCAAGCGACTGTTTACCAAAAACATAGGTTTCTGCTAAGTCGCAAGACGATGTATAGGA 3719
rRNA_3          CCCAAGCGACTGTTTACCAAAAACATAGGTTTCTGCTAAGTCGCAAGACGATGTATAGGA 3594
rRNA_8          CCCAAGCGACTGTTTACCAAAAACATAGGTTTCTGCTAAGTCGCAAGACGATGTATAGGA 3554
rRNA_11         CCCAAGCGACTGTTTACCAAAAACATAGGTTTCTGCTAAGTCGCAAGACGATGTATAGGA 3594
rRNA_6          CCCAAGCGACTGTTTACCAAAAACATAGGTTTCTGCTAAGTCGCAAGACGATGTATAGGA 3775
rRNA_7          CCCAAGCGACTGTTTACCAAAAACATAGGTTTCTGCTAAGTCGCAAGACGATGTATAGGA 3714
rRNA_2          CCCAAGCGACTGTTTACCAAAAACATAGGTTTCTGCTAAGTCGCAAGACGATGTATAGGA 3837
rRNA_5          CCCAAGCGACTGTTTACCAAAAACATAGGTTTCTGCTAAGTCGCAAGACGATGTATAGGA 3836
rRNA_4          CCCAAGCGACTGTTTACCAAAAACATAGGTTTCTGCTAAGTCGCAAGACGATGTATAGGA 3836
rRNA_1          CCCAAGCGACTGTTTACCAAAAACATAGGTTTCTGCTAAGTCGCAAGACGATGTATAGGA 3616
                ************************************************************

rRNA_10         GCTGACGCCTGCCCGGTGCTGGAAGGTTAAGGGGATCTGTTAGAGCAATCGAAGCAGTGA 3676
rRNA_12         GCTGACGCCTGCCCGGTGCTGGAAGGTTAAGGGGATCTGTTAGAGTAATCGAAGCAGTGA 3703
rRNA_9          GCTGACGCCTGCCCGGTGCTGGAAGGTTAAGGGGATCTGTTAGAGCAATCGAAGCAGTGA 3779
rRNA_3          GCTGACGCCTGCCCGGTGCTGGAAGGTTAAGGGGATCTGTTAGAGCAATCGAAGCAGTGA 3654
rRNA_8          GCTGACGCCTGCCCGGTGCTGGAAGGTTAAGGGGATCTGTTAGAGCAATCGAAGCAGTGA 3614
rRNA_11         GCTGACGCCTGCCCGGTGCTGGAAGGTTAAGGGGATCTGTTAGAGCAATCGAAGCAGTGA 3654
rRNA_6          GCTGACGCCTGCCCGGTGCTGGAAGGTTAAGGGGATCTGTTAGAGCAATCGAAGCAGTGA 3835
rRNA_7          GCTGACGCCTGCCCGGTGCTGGAAGGTTAAGGGGATCTGTTAGAGCAATCGAAGCAGTGA 3774
rRNA_2          GCTGACGCCTGCCCGGTGCTGGAAGGTTAAGGGGATCTGTTAGAGCAATCGAAGCAGTGA 3897
rRNA_5          GCTGACGCCTGCCCGGTGCTGGAAGGTTAAGGGGATCTGTTAGAGCAATCGAAGCAGTGA 3896
rRNA_4          GCTGACGCCTGCCCGGTGCTGGAAGGTTAAGGGGATCTGTTAGAGCAATCGAAGCAGTGA 3896
rRNA_1          GCTGACGCCTGCCCGGTGCTGGAAGGTTAAGGGGATCTGTTAGAGCAATCGAAGCAGTGA 3676
                ********************************************* **************

rRNA_10         ACTTAAGCCCCAGTAAACGGCGGCCGTAACTATAACGGTCCTAAGGTAGCGAAATTCCTT 3736
rRNA_12         ACTTAAGCCCCAGTAAACGGCGGCCGTAACTATAACGGTCCTAAGGTAGCGAAATTCCTT 3763
rRNA_9          ACTTAAGCCCCAGTAAACGGCGGCCGTAACTATAACGGTCCTAAGGTAGCGAAATTCCTT 3839
rRNA_3          ACTTAAGCCCCAGTAAACGGCGGCCGTAACTATAACGGTCCTAAGGTAGCGAAATTCCTT 3714
rRNA_8          ACTTAAGCCCCAGTAAACGGCGGCCGTAACTATAACGGTCCTAAGGTAGCGAAATTCCTT 3674
rRNA_11         ACTTAAGCCCCAGTAAACGGCGGCCGTAACTATAACGGTCCTAAGGTAGCGAAATTCCTT 3714
rRNA_6          ACTTAAGCCCCAGTAAACGGCGGCCGTAACTATAACGGTCCTAAGGTAGCGAAATTCCTT 3895
rRNA_7          ACTTAAGCCCCAGTAAACGGCGGCCGTAACTATAACGGTCCTAAGGTAGCGAAATTCCTT 3834
rRNA_2          ACTTAAGCCCCAGTAAACGGCGGCCGTAACTATAACGGTCCTAAGGTAGCGAAATTCCTT 3957
rRNA_5          ACTTAAGCCCCAGTAAACGGCGGCCGTAACTATAACGGTCCTAAGGTAGCGAAATTCCTT 3956
rRNA_4          ACTTAAGCCCCAGTAAACGGCGGCCGTAACTATAACGGTCCTAAGGTAGCGAAATTCCTT 3956
rRNA_1          ACTTAAGCCCCAGTAAACGGCGGCCGTAACTATAACGGTCCTAAGGTAGCGAAATTCCTT 3736
                ************************************************************

rRNA_10         GTCGGGTAAGTTCCGACCCGCACGAAAGGCGTAACGATTTGGGCACTGTCTCAACAACAG 3796
rRNA_12         GTCGGGTAAGTTCCGACCCGCACGAAAGGCGTAACGATTTGGGCACTGTCTCAACAACAG 3823
rRNA_9          GTCGGGTAAGTTCCGACCCGCACGAAAGGCGTAACGATTTGGGCACTGTCTCAACAACAG 3899
rRNA_3          GTCGGGTAAGTTCCGACCCGCACGAAAGGCGTAACGATTTGGGTACTGTCTCAACAACAG 3774
rRNA_8          GTCGGGTAAGTTCCGACCCGCACGAAAGGCGTAACGATTTGGGCACTGTCTCAACAACAG 3734
rRNA_11         GTCGGGTAAGTTCCGACCCGCACGAAAGGCGTAACGATTTGGGCACTGTCTCAACAACAG 3774
rRNA_6          GTCGGGTAAGTTCCGACCCGCACGAAAGGCGTAACGATTTGGGCACTGTCTCAACAACAG 3955
rRNA_7          GTCGGGTAAGTTCCGACCCGCACGAAAGGCGTAACGATTTGGGCACTGTCTCAACAACAG 3894
rRNA_2          GTCGGGTAAGTTCCGACCCGCACGAAAGGCGTAACGATTTGGGCACTGTCTCAACAACAG 4017
rRNA_5          GTCGGGTAAGTTCCGACCCGCACGAAAGGCGTAACGATTTGGGCACTGTCTCAACAACAG 4016
rRNA_4          GTCGGGTAAGTTCCGACCCGCACGAAAGGCGTAACGATTTGGGCACTGTCTCAACAACAG 4016
rRNA_1          GTCGGGTAAGTTCCGACCCGCACGAAAGGCGTAACGATTTGGGCACTGTCTCAACAACAG 3796
                ******************************************* ****************

rRNA_10         ACTCGGTGAAATTGTAATTCCGGTGAAGATGCCGGATACCTGCGACAGGACGGAAAGACC 3856
rRNA_12         ACTCGGTGAAATTGTAATTCCGGTGAAGATGCCGGATACCTGCGACAGGACGGAAAGACC 3883
rRNA_9          ACTCGGTGAAATTGTAATTCCGGTGAAGATGCCGGATACCTGCGACAGGACGGAAAGACC 3959
rRNA_3          ACTCGGTGAAATTGTAATTCCGGTGAAGATGCCGGATACCTGCGACAGGACGGAAAGACC 3834
rRNA_8          ACTCGGTGAAATTGTAATTCCGGTGAAGATGCCGGATACCTGCGACAGGACGGAAAGACC 3794
rRNA_11         ACTCGGTGAAATTGTAATTCCGGTGAAGATGCCGGATACCTGCGACAGGACGGAAAGACC 3834
rRNA_6          ACTCGGTGAAATTGTAATTCCGGTGAAGATGCCGGATACCTGCGACAGGACGGAAAGACC 4015
rRNA_7          ACTCGGTGAAATTGTAATTCCGGTGAAGATGCCGGATACCTGCGACAGGACGGAAAGACC 3954
rRNA_2          ACTCGGTGAAATTGTAATTCCGGTGAAGATGCCGGATACCTGCGACAGGACGGAAAGACC 4077
rRNA_5          ACTCGGTGAAATTGTAATTCCGGTGAAGATGCCGGATACCTGCGACAGGACGGAAAGACC 4076
rRNA_4          ACTCGGTGAAATTGTAATTCCGGTGAAGATGCCGGATACCTGCGACAGGACGGAAAGACC 4076
rRNA_1          ACTCGGTGAAATTGTAATTCCGGTGAAGATGCCGGATACCTGCGACAGGACGGAAAGACC 3856
                ************************************************************

rRNA_10         CCATGGAGCTTTACTGTAGCTTGACATTGGGTCTTGGTACTACATGTACAGGATAGGTGG 3916
rRNA_12         CCATGGAGCTTTACTGTAGCTTGACATTGGGTCTTGGTACTACATGTACAGGATAGGTGG 3943
rRNA_9          CCATGGAGCTTTACTGTAGCTTGACATTGGGTCTTGGTACTACATGTACAGGATAGGTGG 4019
rRNA_3          CCATGGAGCTTTACTGTAGCTTGACATTGGGTCTTGGTACTACATGTACAGGATAGGTGG 3894
rRNA_8          CCATGGAGCTTTACTGTAGCTTGACATTGGGTCTTGGTACTACATGTACAGGATAGGTGG 3854
rRNA_11         CCATGGAGCTTTACTGTAGCTTGACATTGGGTCTTGGTACTACATGTACAGGATAGGTGG 3894
rRNA_6          CCATGGAGCTTTACTGTAGCTTGACATTGGGTCTTGGTACTACATGTACAGGATAGGTGG 4075
rRNA_7          CCATGGAGCTTTACTGTAGCTTGACATTGGGTCTTGGTACTACATGTACAGGATAGGTGG 4014
rRNA_2          CCATGGAGCTTTACTGTAGCTTGACATTGGGTCTTGGTACTACATGTACAGGATAGGTGG 4137
rRNA_5          CCATGGAGCTTTACTGTAGCTTGACATTGGGTCTTGGTACTACATGTACAGGATAGGTGG 4136
rRNA_4          CCATGGAGCTTTACTGTAGCTTGACATTGGGTCTTGGTACTACATGTACAGGATAGGTGG 4136
rRNA_1          CCATGGAGCTTTACTGTAGCTTGACATTGGGTCTTGGTACTACATGTACAGGATAGGTGG 3916
                ************************************************************

rRNA_10         GAGGCTTTGAAACCAGGACGCCAGTTTTGGCGGAGCCATCCTTGGGATACCACCCTTGTA 3976
rRNA_12         GAGGCTTTGAAACCAGGACGCCAGTTTTGGCGGAGCCATCCTTGGGATACCACCCTTGTA 4003
rRNA_9          GAGGCTTTGAAACCAGGACGCCAGTTTTGGCGGAGCCATCCTTGGGATACCACCCTTGTA 4079
rRNA_3          GAGGCTTTGAAACCAGGACGCCAGTTTTGGCGGAGCCATCCTTGGGATACCACCCTTGTA 3954
rRNA_8          GAGGCTTTGAAACCAGGACGCCAGTTTTGGCGGAGCCATCCTTGGGATACCACCCTTGTA 3914
rRNA_11         GAGGCTTTGAAACCAGGACGCCAGTTTTGGCGGAGCCATCCTTGGGATACCACCCTTGTA 3954
rRNA_6          GAGGCTTTGAAACCAGGACGCCAGTTTTGGCGGAGCCATCCTTGGGATACCACCCTTGTA 4135
rRNA_7          GAGGCTTTGAAACCAGGACGCCAGTTTTGGCGGAGCCATCCTTGGGATACCACCCTTGTA 4074
rRNA_2          GAGGCTTTGAAACCAGGACGCCAGTTTTGGCGGAGCCATCCTTGGGATACCACCCTTGTA 4197
rRNA_5          GAGGCTTTGAAACCAGGACGCCAGTTTTGGCGGAGCCATCCTTGGGATACCACCCTTGTA 4196
rRNA_4          GAGGCTTTGAAACCAGGACGCCAGTTTTGGCGGAGCCATCCTTGGGATACCACCCTTGTA 4196
rRNA_1          GAGGCTTTGAAACCAGGACGCCAGTTTTGGCGGAGCCATCCTTGGGATACCACCCTTGTA 3976
                ************************************************************

rRNA_10         GTACTGGGACTCTAACCATAGGCCATGAATCTGGTCTTGGGACACTGTCAGGTGGGCAGT 4036
rRNA_12         GTACTGGGACTCTAACCATAGGCCATGAATCTGGTCTTGGGACACTGTCAGGTGGGCAGT 4063
rRNA_9          GTACTGGGACTCTAACCATAGGCCATGAATCTGGTCTTGGGACACTGTCAGGTGGGCAGT 4139
rRNA_3          GTACTGGGACTCTAACCATAGGCCATGAATCTGGTCTTGGGACACTGTCAGGTGGGCAGT 4014
rRNA_8          GTACTGGGACTCTAACCATAGGCCATGAATCTGGTCTTGGGACACTGTCAGGTGGGCAGT 3974
rRNA_11         GTACTGGGACTCTAACCATAGGCCATGAATCTGGTCTTGGGACACTGTCAGGTGGGCAGT 4014
rRNA_6          GTACTGGGACTCTAACCATAGGCCATGAATCTGGTCTTGGGACACTGTCAGGTGGGCAGT 4195
rRNA_7          GTACTGGGACTCTAACCATAGGCCATGAATCTGGTCTTGGGACACTGTCAGGTGGGCAGT 4134
rRNA_2          GTACTGGGACTCTAACCATAGGCCATGAATCTGGTCTTGGGACACTGTCAGGTGGGCAGT 4257
rRNA_5          GTACTGGGACTCTAACCATAGGCCATGAATCTGGTCTTGGGACACTGTCAGGTGGGCAGT 4256
rRNA_4          GTACTGGGACTCTAACCATAGGCCATGAATCTGGTCTTGGGACACTGTCAGGTGGGCAGT 4256
rRNA_1          GTACTGGGACTCTAACCATAGGCCATGAATCTGGTCTTGGGACACTGTCAGGTGGGCAGT 4036
                ************************************************************

rRNA_10         TTGACTGGGGCGGTCGCCTCCCAAAAGGTAACGGAGGCGCTCAAAGGTTCTCTCAGTACG 4096
rRNA_12         TTGACTGGGGCGGTCGCCTCCCAAAAGGTAACGGAGGCGCTCAAAGGTTCTCTCAGTACG 4123
rRNA_9          TTGACTGGGGCGGTCGCCTCCCAAAAGGTAACGGAGGCGCTCAAAGGTTCTCTCAGTACG 4199
rRNA_3          TTGACTGGGGCGGTCGCCTCCCAAAAGGTAACGGAGGCGCTCAAAGGTTCTCTCAGTACG 4074
rRNA_8          TTGACTGGGGCGGTCGCCTCCCAAAAGGTAACGGAGGCGCTCAAAGGTTCTCTCAGTACG 4034
rRNA_11         TTGACTGGGGCGGTCGCCTCCCAAAAGGTAACGGAGGCGCTCAAAGGTTCTCTCAGTACG 4074
rRNA_6          TTGACTGGGGCGGTCGCCTCCCAAAAGGTAACGGAGGCGCTCAAAGGTTCTCTCAGTACG 4255
rRNA_7          TTGACTGGGGCGGTCGCCTCCCAAAAGGTAACGGAGGCGCTCAAAGGTTCTCTCAGTACG 4194
rRNA_2          TTGACTGGGGCGGTCGCCTCCCAAAAGGTAACGGAGGCGCTCAAAGGTTCTCTCAGTACG 4317
rRNA_5          TTGACTGGGGCGGTCGCCTCCCAAAAGGTAACGGAGGCGCTCAAAGGTTCTCTCAGTACG 4316
rRNA_4          TTGACTGGGGCGGTCGCCTCCCAAAAGGTAACGGAGGCGCTCAAAGGTTCTCTCAGTACG 4316
rRNA_1          TTGACTGGGGCGGTCGCCTCCCAAAAGGTAACGGAGGCGCTCAAAGGTTCTCTCAGTACG 4096
                ************************************************************

rRNA_10         GTCGGAAATCGTACGTAGAGTGTAAAGGCAAAAGAGAGCTTGATTGCAAGACATACAGGT 4156
rRNA_12         GTCGGAAATCGTACGTAGAGTGTAAAGGCAAAAGAGAGCTTGATTGCAAGACATACAGGT 4183
rRNA_9          GTCGGAAATCGTACGTAGAGTGTAAAGGCAAAAGAGAGCTTGATTGCAAGACATACAGGT 4259
rRNA_3          GTCGGAAATCGTACGTAGAGTGTAAAGGCAAAAGAGAGCTTGATTGCAAGACATACAGGT 4134
rRNA_8          GTCGGAAATCGTACGTAGAGTGTAAAGGCAAAAGAGAGCTTGATTGCAAGACATACAGGT 4094
rRNA_11         GTCGGAAATCGTACGTAGAGTGTAAAGGCAAAAGAGAGCTTGATTGCAAGACATACAGGT 4134
rRNA_6          GTCGGAAATCGTACGTAGAGTGTAAAGGCAAAAGAGAGCTTGATTGCAAGACATACAGGT 4315
rRNA_7          GTCGGAAATCGTACGTAGAGTGTAAAGGCAAAAGAGAGCTTGATTGCAAGACATACAGGT 4254
rRNA_2          GTCGGAAATCGTACGTAGAGTGTAAAGGCAAAAGAGAGCTTGATTGCAAGACATACAGGT 4377
rRNA_5          GTCGGAAATCGTACGTAGAGTGTAAAGGCAAAAGAGAGCTTGATTGCAAGACATACAGGT 4376
rRNA_4          GTCGGAAATCGTACGTAGAGTGTAAAGGCAAAAGAGAGCTTGATTGCAAGACATACAGGT 4376
rRNA_1          GTCGGAAATCGTACGTAGAGTGTAAAGGCAAAAGAGAGCTTGATTGCAAGACATACAGGT 4156
                ************************************************************

rRNA_10         CGAGCAAGGATGAAAATCGGACTTAGTGATCCGGTGGTTCTGCGTGGAAGGGCCATCGCT 4216
rRNA_12         CGAGCAAGGATGAAAATCGGACTTAGTGATCCGGTGGTTCTGCGTGGAAGGGCCATCGCT 4243
rRNA_9          CGAGCAAGGATGAAAATCGGACTTAGTGATCCGGTGGTTCTGCGTGGAAGGGCCATCGCT 4319
rRNA_3          CGAGCAAGGATGAAAATCGGACTTAGTGATCCGGTGGTTCTGCGTGGAAGGGCCATCGCT 4194
rRNA_8          CGAGCAAGGATGAAAATCGGACTTAGTGATCCGGTGGTTCTGCGTGGAAGGGCCATCGCT 4154
rRNA_11         CGAGCAAGGATGAAAATCGGACTTAGTGATCCGGTGGTTCTGCGTGGAAGGGCCATCGCT 4194
rRNA_6          CGAGCAAGGATGAAAATCGGACTTAGTGATCCGGTGGTTCTGCGTGGAAGGGCCATCGCT 4375
rRNA_7          CGAGCAAGGATGAAAATCGGACTTAGTGATCCGGTGGTTCTGCGTGGAAGGGCCATCGCT 4314
rRNA_2          CGAGCAAGGATGAAAATCGGACTTAGTGATCCGGTGGTTCTGCGTGGAAGGGCCATCGCT 4437
rRNA_5          CGAGCAAGGATGAAAATCGGACTTAGTGATCCGGTGGTTCTGCGTGGAAGGGCCATCGCT 4436
rRNA_4          CGAGCAAGGATGAAAATCGGACTTAGTGATCCGGTGGTTCTGCGTGGAAGGGCCATCGCT 4436
rRNA_1          CGAGCAAGGATGAAAATCGGACTTAGTGATCCGGTGGTTCTGCGTGGAAGGGCCATCGCT 4216
                ************************************************************

rRNA_10         CAACGGATAAAAGCTACCCTGGGGATAACAGGCTTATCTCCCCCAAGAGTCCACATCGAC 4276
rRNA_12         CAACGGATAAAAGCTACCCTGGGGATAACAGGCTTATCTCCCCCAAGAGTCCACATCGAC 4303
rRNA_9          CAACGGATAAAAGCTACCCTGGGGATAACAGGCTTATCTCCCCCAAGAGTCCACATCGAC 4379
rRNA_3          CAACGGATAAAAGCTACCCTGGGGATAACAGGCTTATCTCCCCCAAGAGTCCACATCGAC 4254
rRNA_8          CAACGGATAAAAGCTACCCTGGGGATAACAGGCTTATCTCCCCCAAGAGTCCACATCGAC 4214
rRNA_11         CAACGGATAAAAGCTACCCTGGGGATAACAGGCTTATCTCCCCCAAGAGTCCACATCGAC 4254
rRNA_6          CAACGGATAAAAGCTACCCTGGGGATAACAGGCTTATCTCCCCCAAGAGTCCACATCGAC 4435
rRNA_7          CAACGGATAAAAGCTACCCTGGGGATAACAGGCTTATCTCCCCCAAGAGTCCACATCGAC 4374
rRNA_2          CAACGGATAAAAGCTACCCTGGGGATAACAGGCTTATCTCCCCCAAGAGTCCACATCGAC 4497
rRNA_5          CAACGGATAAAAGCTACCCTGGGGATAACAGGCTTATCTCCCCCAAGAGTCCACATCGAC 4496
rRNA_4          CAACGGATAAAAGCTACCCTGGGGATAACAGGCTTATCTCCCCCAAGAGTCCACATCGAC 4496
rRNA_1          CAACGGATAAAAGCTACCCTGGGGATAACAGGCTTATCTCCCCCAAGAGTCCACATCGAC 4276
                ************************************************************

rRNA_10         GGGGAGGTTTGGCACCTCGATGTCGGCTCATCACATCCTGGGGCTGTAGTAGGTCCCAAG 4336
rRNA_12         GGGGAGGTTTGGCACCTCGATGTCGGCTCATCACATCCTGGGGCTGTAGTAGGTCCCAAG 4363
rRNA_9          GGGGAGGTTTGGCACCTCGATGTCGGCTCATCACATCCTGGGGCTGTAGTAGGTCCCAAG 4439
rRNA_3          GGGGAGGTTTGGCACCTCGATGTCGGCTCATCACATCCTGGGGCTGTAGTAGGTCCCAAG 4314
rRNA_8          GGGGAGGTTTGGCACCTCGATGTCGGCTCATCACATCCTGGGGCTGTAGTAGGTCCCAAG 4274
rRNA_11         GGGGAGGTTTGGCACCTCGATGTCGGCTCATCACATCCTGGGGCTGTAGTAGGTCCCAAG 4314
rRNA_6          GGGGAGGTTTGGCACCTCGATGTCGGCTCATCACATCCTGGGGCTGTAGTAGGTCCCAAG 4495
rRNA_7          GGGGAGGTTTGGCACCTCGATGTCGGCTCATCACATCCTGGGGCTGTAGTAGGTCCCAAG 4434
rRNA_2          GGGGAGGTTTGGCACCTCGATGTCGGCTCATCACATCCTGGGGCTGTAGTAGGTCCCAAG 4557
rRNA_5          GGGGAGGTTTGGCACCTCGATGTCGGCTCATCACATCCTGGGGCTGTAGTAGGTCCCAAG 4556
rRNA_4          GGGGAGGTTTGGCACCTCGATGTCGGCTCATCACATCCTGGGGCTGTAGTAGGTCCCAAG 4556
rRNA_1          GGGGAGGTTTGGCACCTCGATGTCGGCTCATCACATCCTGGGGCTGTAGTAGGTCCCAAG 4336
                ************************************************************

rRNA_10         GGTTGGGCTGTTCGCCCATTAAAGTGGTACGCGAGCTGGGTTCAGAACGTCGTGAGACAG 4396
rRNA_12         GGTTGGGCTGTTCGCCCATTAAAGTGGTACGCGAGCTGGGTTCAGAACGTCGTGAGACAG 4423
rRNA_9          GGTTGGGCTGTTCGCCCATTAAAGTGGTACGCGAGCTGGGTTCAGAACGTCGTGAGACAG 4499
rRNA_3          GGTTGGGCTGTTCGCCCATTAAAGTGGTACGCGAGCTGGGTTCAGAACGTCGTGAGACAG 4374
rRNA_8          GGTTGGGCTGTTCGCCCATTAAAGTGGTACGCGAGCTGGGTTCAGAACGTCGTGAGACAG 4334
rRNA_11         GGTTGGGCTGTTCGCCCATTAAAGTGGTACGCGAGCTGGGTTCAGAACGTCGTGAGACAG 4374
rRNA_6          GGTTGGGCTGTTCGCCCATTAAAGTGGTACGCGAGCTGGGTTCAGAACGTCGTGAGACAG 4555
rRNA_7          GGTTGGGCTGTTCGCCCATTAAAGTGGTACGCGAGCTGGGTTCAGAACGTCGTGAGACAG 4494
rRNA_2          GGTTGGGCTGTTCGCCCATTAAAGTGGTACGCGAGCTGGGTTCAGAACGTCGTGAGACAG 4617
rRNA_5          GGTTGGGCTGTTCGCCCATTAAAGTGGTACGCGAGCTGGGTTCAGAACGTCGTGAGACAG 4616
rRNA_4          GGTTGGGCTGTTCGCCCATTAAAGTGGTACGCGAGCTGGGTTCAGAACGTCGTGAGACAG 4616
rRNA_1          GGTTGGGCTGTTCGCCCATTAAAGTGGTACGCGAGCTGGGTTCAGAACGTCGTGAGACAG 4396
                ************************************************************

rRNA_10         TTCGGTCCCTATCCGTCGCAGGCGTAGGAAATTTGAGAAGACCTGTCCTTAGTACGAGAG 4456
rRNA_12         TTCGGTCCCTATCCGTCGCAGGCGTAGGAAATTTGAGAAGACCTGTCCTTAGTACGAGAG 4483
rRNA_9          TTCGGTCCCTATCCGTCGCAGGCGTAGGAAATTTGAGAAGACCTGTCCTTAGTACGAGAG 4559
rRNA_3          TTCGGTCCCTATCCGTCGCAGGCGTAGGAAATTTGAGAAGACCTGTCCTTAGTACGAGAG 4434
rRNA_8          TTCGGTCCCTATCCGTCGCAGGCGTAGGAAATTTGAGAAGACCTGTCCTTAGTACGAGAG 4394
rRNA_11         TTCGGTCCCTATCCGTCGCAGGCGTAGGAAATTTGAGAAGACCTGTCCTTAGTACGAGAG 4434
rRNA_6          TTCGGTCCCTATCCGTCGCAGGCGTAGGAAATTTGAGAAGACCTGTCCTTAGTACGAGAG 4615
rRNA_7          TTCGGTCCCTATCCGTCGCAGGCGTAGGAAATTTGAGAAGACCTGTCCTTAGTACGAGAG 4554
rRNA_2          TTCGGTCCCTATCCGTCGCAGGCGTAGGAAATTTGAGAAGACCTGTCCTTAGTACGAGAG 4677
rRNA_5          TTCGGTCCCTATCCGTCGCAGGCGTAGGAAATTTGAGAAGACCTGTCCTTAGTACGAGAG 4676
rRNA_4          TTCGGTCCCTATCCGTCGCAGGCGTAGGAAATTTGAGAAGACCTGTCCTTAGTACGAGAG 4676
rRNA_1          TTCGGTCCCTATCCGTCGCAGGCGTAGGAAATTTGAGAAGACCTGTCCTTAGTACGAGAG 4456
                ************************************************************

rRNA_10         GACCGGGATGGACGTACCTCTGGTGTACCAGTTGTTCTGCCAAGGGCATGGCTGGGTAGC 4516
rRNA_12         GACCGGGATGGACGTACCTCTGGTGTACCAGTTGTTCTGCCAAGGGCATGGCTGGGTAGC 4543
rRNA_9          GACCGGGATGGACGTACCTCTGGTGTACCAGTTGTCCTGCCAAGGGCATGGCTGGGTAGC 4619
rRNA_3          GACCGGGATGGACATACCTCTGGTGTACCAGTTGTCCTGCCAAGGGCATGGCTGGGTAGC 4494
rRNA_8          GACCGGGATGGACGTACCTCTGGTGTACCAGTTGTCCTGCCAAGGGCATGGCTGGGTAGC 4454
rRNA_11         GACCGGGATGGACGTACCTCTGGTGTACCAGTTGTTCTGCCAAGGGCATGGCTGGGTAGC 4494
rRNA_6          GACCGGGATGGACGTACCTCTGGTGTACCAGTTGTCCTGCCAAGGGCATGGCTGGGTAGC 4675
rRNA_7          GACCGGGATGGACGTACCTCTGGTGTACCAGTTGTCCTGCCAAGGGCATGGCTGGGTAGC 4614
rRNA_2          GACCGGGATGGACGTACCTCTGGTGTACCAGTTGTCCTGCCAAGGGCATGGCTGGGTAGC 4737
rRNA_5          GACCGGGATGGACGTACCTCTGGTGTACCAGTTGTTCTGCCAAGGGCATGGCTGGGTAGC 4736
rRNA_4          GACCGGGATGGACGTACCTCTGGTGTACCAGTTGTTCTGCCAAGGGCATGGCTGGGTAGC 4736
rRNA_1          GACCGGGATGGACGTACCTCTGGTGTACCAGTTGTCCTGCCAAGGGCATGGCTGGGTAGC 4516
                ************* ********************* ************************

rRNA_10         TATGTACGGAATGGATAAGCGCTGAAAGCATCTAAGCGCGAAGCCAACTTCAAGATAAGA 4576
rRNA_12         TATGTACGGAATGGATAAGCGCTGAAAGCATCTAAGCGCGAAGCCAACTTCAAGATAAGA 4603
rRNA_9          TATGTACGGAATGGATAAGCGCTGAAAGCATCTAAGCGCGAAGCCAACTTCAAGATAAGA 4679
rRNA_3          TATGTACGGAATGGATAAGCGCTGAAAGCATCTAAGCGCGAAGCCAACTTCAAGATAAGA 4554
rRNA_8          TATGTACGGAATGGATAAGCGCTGAAAGCATCTAAGCGCGAAGCCAACTTCAAGATAAGA 4514
rRNA_11         TATGTACGGAATGGATAAGCGCTGAAAGCATCTAAGCGCGAAGCCAACTTCAAGATAAGA 4554
rRNA_6          TATGTACGGAATGGATAAGCGCTGAAAGCATCTAAGCGCGAAGCCAACTTCAAGATAAGA 4735
rRNA_7          TATGTACGGAATGGATAAGCGCTGAAAGCATCTAAGCGCGAAGCCAACTTCAAGATAAGA 4674
rRNA_2          TATGTGCGGAATGGATAAGCGCTGAAAGCATCTAAGCGCGAAGCCAACTTCAAGATAAGA 4797
rRNA_5          TATGTACGGAATGGATAAGCGCTGAAAGCATCTAAGCGCGAAGCCAACTTCAAGATAAGA 4796
rRNA_4          TATGTACGGAATGGATAAGCGCTGAAAGCATCTAAGCGCGAAGCCAACTTCAAGATAAGA 4796
rRNA_1          TATGTACGGAATGGATAAGCGCTGAAAGCATCTAAGCGCGAAGCCAACTTCAAGATAAGA 4576
                ***** ******************************************************

rRNA_10         TTTCCCACCGCAAGGGTAAGACCCCAGAAAGACTATCTGGTTGATAGGTCGAAGGTGTAA 4636
rRNA_12         TTTCCCACCGCAAGGGTAAGACCCCAGAAAGACTATCTGGTTGATAGGTCGAAGGTGTAA 4663
rRNA_9          TTTCCCACCGCAAGGGTAAGACCCCAGAAAGACTATCTGGTTGATAGGTCGAAGGTGTAA 4739
rRNA_3          TTTCCCACCGCAAGGGTAAGACCCCAGAAAGACTATCTGGTTGATAGGTCGAAGGTGTAA 4614
rRNA_8          TTTCCCACCGCAAGGGTAAGACCCCAGAAAGACTATCTGGTTGATAGGTCGAAGGTGTAA 4574
rRNA_11         TTTCCCACCGCAAGGGTAAGACCCCAGAAAGACTATCTGGTTGATAGGTCGAAGGTGTAA 4614
rRNA_6          TTTCCCACCGCAAGGGTAAGACCCCAGAAAGACTATCTGGTTGATAGGTCGAAGGTGTAA 4795
rRNA_7          TTTCCCACCGCAAGGGTAAGACCCCAGAAAGACTATCTGGTTGATAGGTCGAAGGTGTAA 4734
rRNA_2          TTTCCCACCGCAAGGGTAAGACCCCAGAAAGACTATCTGGTTGATAGGTCGAAGGTGTAA 4857
rRNA_5          TTTCCCACCGCAAGGGTAAGACCCCAGAAAGACTATCTGGTTGATAGGTCGAAGGTGTAA 4856
rRNA_4          TTTCCCACCGCAAGGGTAAGACCCCAGAAAGACTATCTGGTTGATAGGTCGAAGGTGTAA 4856
rRNA_1          TTTCCCACCGCAAGGGTAAGACCCCAGAAAGACTATCTGGTTGATAGGTCGAAGGTGTAA 4636
                ************************************************************

rRNA_10         GTGCAGCAATGTATTTAGCTTATCGATACTAATAGGTCGAGGACTTGACCAA 4688
rRNA_12         GTGCAGCAATGTATTTAGCTTATCGATACTAATAGGTCGAGGACTTGACCAA 4715
rRNA_9          GTGCAGCAATGTATTTAGCTTATCGATACTAATAGGTCGAGGACTTGACCAA 4791
rRNA_3          GTGCAGCAATGTATTTAGCTTATCGATACTAATAGGTCGAGGACTTGACCAA 4666
rRNA_8          GTGCAGCAATGTATTTAGCTTATCGATACTAATAGGTCGAGGACTTGACCAA 4626
rRNA_11         GTGCAGCAATGTATTTAGCTTATCGATACTAATAGGTCGAGGACTTGACCAA 4666
rRNA_6          GTGCAGCAATGTATTTAGCTTATCGATACTAATAGGTCGAGGACTTGACCAA 4847
rRNA_7          GTGCAGCAATGTATTTAGCTTATCGATACTAATAGGTCGAGGACTTGACCAA 4786
rRNA_2          GTGCAGCAATGTATTTAGCTTATCGATACTAATAGGTCGAGGACTTGACCAA 4909
rRNA_5          GTGCAGCAATGTATTTAGCTTATCGATACTAATAGGTCGAGGACTTGACCAA 4908
rRNA_4          GTGCAGCAATGTATTTAGCTTATCGATACTAATAGGTCGAGGACTTGACCAA 4908
rRNA_1          GTGCAGCAATGTATTTAGCTTATCGATACTAATAGGTCGAGGACTTGACCAA 4688
                ****************************************************
