# Supplementary material for: Complete genome sequence of the Clostridium difficile laboratory strain 630Δerm reveals differences from strain 630, including translocation of the mobile element CTn5
Source: BMC Genomics. 2015 Jan 31;16(1):31. doi: 10.1186/s12864-015-1252-7 (PMC4320837; doi:10.1186/s12864-015-1252-7)
Supplement: Additional file 3: — Table summarizing discordantly mapped read-pairs in the Illumina HiSeq reference alignment of C. difficile 630Δerm (LUMC) versus 630. [file 12864_2015_1252_MOESM3_ESM.xlsx]

## Sheet: Sheet1
Additional file 2. Table summarizing discordantly mapped read-pairs in the Illumina HiSeq
reference alignment of C. difficile 630Derm versus 630.
gi|115249003|emb|AM180355.1| 1 530 SVLEN=530;DP=38
gi|115249003|emb|AM180355.1| 670387 670739 SVLEN=353;DP=12
gi|115249003|emb|AM180355.1| 682387 682908 SVLEN=522;DP=27
gi|115249003|emb|AM180355.1| 750745 750837 SVLEN=93;DP=15
gi|115249003|emb|AM180355.1| 925065 925791 SVLEN=727;DP=57
gi|115249003|emb|AM180355.1| 1871041 1872058 SVLEN=1018;DP=10
gi|115249003|emb|AM180355.1| 2136932 2137739 SVLEN=808;DP=34
gi|115249003|emb|AM180355.1| 2182405 2183314 SVLEN=910;DP=28
gi|115249003|emb|AM180355.1| 3967259 3967792 SVLEN=534;DP=61
