# Supplementary material for: Complete genome sequence of the Clostridium difficile laboratory strain 630Δerm reveals differences from strain 630, including translocation of the mobile element CTn5
Source: BMC Genomics. 2015 Jan 31;16(1):31. doi: 10.1186/s12864-015-1252-7 (PMC4320837; doi:10.1186/s12864-015-1252-7)
Supplement: Additional file 4: — Table summarizing validated discordantly mapped read-pairs in the Illumina HiSeq reference alignment of C. difficile 630Δerm (LUMC) versus 630. [file 12864_2015_1252_MOESM4_ESM.xlsx]

## Sheet: Sheet1
Additional file 3. Validated discordantly mapped read-pairs in the Illumina HiSeq
reference alignment of C. difficile 630Derm versus 630.
gi|115249003|emb|AM180355.1| 0 242 SVLEN=4279823;CLUSTERID=1;DP=87;CLUSTERLEN=242
gi|115249003|emb|AM180355.1| 682335 682974 SVLEN=1505;CLUSTERID=935;DP=14;CLUSTERLEN=639
gi|115249003|emb|AM180355.1| 2136889 2137524 SVLEN=40028;CLUSTERID=2766;DP=20;CLUSTERLEN=635
gi|115249003|emb|AM180355.1| 2182336 2183328 SVLEN=45900;CLUSTERID=2833;DP=14;CLUSTERLEN=992
gi|115249003|emb|AM180355.1| 3967256 3967549 SVLEN=1784478;CLUSTERID=5159;DP=54;CLUSTERLEN=293
